# Supplementary material for: Transcriptome Analysis of Female and Male Xiphophorus maculatus Jp 163 A
Source: PLoS One. 2011 Apr 5;6(4):e18379. doi: 10.1371/journal.pone.0018379 (PMC3071723; doi:10.1371/journal.pone.0018379)
Supplement: Table S4 — (XLS) [file pone.0018379.s008.xls]

## Sheet: All
Seq. Name	Seq. Description	Seq. Length	Hit ACC	E-Value	Similarity	Alignment length	Positives	#GOs	GOs
FIDO2PL01A03OQ	p67phox protein	257	ABC72120	1.5069e-20	74	91	68	0
FIDO2PL01A04SZ	transmembrane serine 4	215	NP_001071206	9.83053e-17	75	70	53	0
FIDO2PL01A078A	cellular nucleic acid binding protein clone 6	236	XP_001505488	3.53181e-30	81	74	60	0
FIDO2PL01A09WN	lag1 ceramide synthase 1-like	288	XP_418236	5.73049e-20	63	95	60	0
FIDO2PL01A0B7R	retinol dehydrogenase 12 (all-trans and 9-cis)	238	CAG12314	4.04091e-26	80	78	63	6	F:binding; C:intracellular; P:retinol metabolic process; P:oxidation reduction; F:retinol dehydrogenase activity; C:membrane
FIDO2PL01A0DZT	rna binding homolog 2	243	CAF98021	5.4114e-31	88	81	72	7	C:cytoplasm; F:double-stranded RNA binding; P:germ cell migration; P:germ cell development; P:transport; C:nucleus; C:microtubule
FIDO2PL01A0KGT	brca1-a complex subunit merit40	227	CAG00761	7.2063e-23	94	57	54	0
FIDO2PL01A0T98	bone morphogenetic protein type ib	236	NP_001139468	3.64638e-35	94	78	74	0
FIDO2PL01A0U6L	lysocardiolipin acyltransferase 1	247	CAG10378	3.86467e-29	100	62	62	0
FIDO2PL01A0UO7	nucleoredoxin-like protein 2	257	CAF97179	4.51615e-33	98	69	68	0
FIDO2PL01A0UXE	aldehyde dehydrogenase 18 member a1	243	NP_001077015	1.12573e-36	95	80	76	0
FIDO2PL01A10NR	retinol saturase (all-trans-retinol -reductase)	245	CAG07254	2.26568e-29	90	81	73	0
FIDO2PL01A12WA	unnamed protein product [Tetraodon nigroviridis]	192	CAG11557	1.31844e-16	92	51	47	0
FIDO2PL01A157V	dead (asp-glu-ala-asp) box polypeptide 41	235	CAF99136	8.70877e-37	97	78	76	0
FIDO2PL01A1583	integrin beta 1 binding protein 2	190	ACO14457	8.00633e-22	80	61	49	0
FIDO2PL01A19OH	multidrug resistance-associated protein 3	215	ACX85035	3.9819e-26	98	64	63	7	P:auxin biosynthetic process; C:integral to plasma membrane; F:ATPase activity, coupled to transmembrane movement of substances; C:membrane fraction; P:transmembrane transport; F:ATP binding; F:organic anion transmembrane transporter activity
FIDO2PL01A1INA	60s ribosomal protein l13	261	ADG29169	3.12381e-26	73	87	64	2	P:regulation of cell cycle; C:ribonucleoprotein complex
FIDO2PL01A1IYF	dedicator of cytokinesis 2	208	XP_002664309	2.36892e-10	92	39	36	19	C:cytosol; F:Rac guanyl-nucleotide exchange factor activity; C:cytoskeleton; P:membrane raft polarization; P:formation of immunological synapse; P:chemotaxis; P:negative thymic T cell selection; F:electron carrier activity; P:actin cytoskeleton organization; P:alpha-beta T cell proliferation; F:Rac GTPase activator activity; P:positive thymic T cell selection; C:endomembrane system; F:heme bindin…
FIDO2PL01A1NOD	glucocorticoid receptor dna-binding factor 1	219	CAG02936	8.29055e-35	97	72	70	0
FIDO2PL01A1RUE	sorting nexin family member 27	247	NP_001038565	3.15417e-39	97	80	78	8	C:early endosome; F:phosphoinositide binding; P:response to drug; F:protein binding; P:signal transduction; C:cytosol; P:cell communication; P:protein transport
FIDO2PL01A1T30	zinc transporter zip8	212	CAG01243	1.4705e-20	94	57	54	0
FIDO2PL01A1W4S	orphan transporter xt3	214	CAG02771	6.6008e-21	96	57	55	0
FIDO2PL01A1WET	baculoviral iap repeat-containing 2	227	CAG00512	2.39339e-26	100	63	63	4	P:regulation of apoptosis; C:intracellular; F:zinc ion binding; F:protein binding
FIDO2PL01A20EU	ovarian cancer-associated gene 2 protein homolog	257	CAG08883	2.75259e-14	72	72	52	1	C:cellular_component
FIDO2PL01A214G	rest corepressor 1	238	CAK11073	3.54823e-14	88	51	45	0
FIDO2PL01A22K9	dna-directed rna polymerase ii subunit rpb2	235	NP_001167150	5.45483e-39	100	77	77	0
FIDO2PL01A22VL	vitellogenin a	215	ADC55281	4.69278e-35	100	71	71	0
FIDO2PL01A23XV	solute carrier family 27 (fatty acid transporter) member 2	275	NP_001008639	2.7757e-27	84	79	67	0
FIDO2PL01A27GR	galanin receptor type 2-like	257	CAG10137	2.32481e-21	70	85	60	0
FIDO2PL01A29FA	sec31 homolog a	188	CAG13308	3.84865e-16	88	45	40	0
FIDO2PL01A2F40	prolactin	172	AAP93860	2.21121e-16	90	55	50	0
FIDO2PL01A2GKW	novel protein vertebrate sry (sex determining region y)-box 5	239	CAF96322	5.10604e-13	77	61	47	0
FIDO2PL01A2YJ5	nuclear receptor subfamily group member 1	244	CAG08700	5.42396e-23	82	80	66	6	F:transcription regulator activity; F:zinc ion binding; P:regulation of transcription, DNA-dependent; F:sequence-specific DNA binding; F:steroid hormone receptor activity; C:nucleus
FIDO2PL01A33XT	mutt domain	249	XP_002534364	3.99469e-18	77	71	55	0
FIDO2PL01A36QE	novel protein human titin	241	CAG13293	3.08339e-26	89	74	66	0
FIDO2PL01A37S8	wnk1 protein	227	CAG03384	1.1505e-20	100	50	50	0
FIDO2PL01A392I	tar (hiv-1) rna binding protein 2	224	Q4SS66	4.8614e-11	69	52	36	13	P:targeting of mRNA for destruction involved in RNA interference; P:regulation of transcription from RNA polymerase II promoter; C:RNA-induced silencing complex; P:negative regulation of protein kinase activity; F:siRNA binding; P:miRNA loading onto RISC involved in gene silencing by miRNA; P:production of siRNA involved in RNA interference; C:cytoplasm; P:positive regulation of viral genome repl…
FIDO2PL01A3D1G	riken cdna 2610003j06	266	NP_001152872	6.69307e-21	79	69	55	2	F:molecular_function; P:biological_process
FIDO2PL01A3DG0	fascin homolog actin-bundling protein (strongylocentrotus purpuratus)	231	CAF98135	4.20063e-31	89	77	69	7	F:protein binding, bridging; C:filopodium; C:cytoplasm; F:actin filament binding; P:actin filament bundle assembly; C:actin cytoskeleton; P:cell proliferation
FIDO2PL01A3IHA	gamma-aminobutyric acid rho 2	189	AAB66600	1.85005e-10	100	35	35	0
FIDO2PL01A3KXN	coiled-coil domain-containing protein 92	230	CAG12558	4.66593e-14	97	43	42	2	F:molecular_function; P:biological_process
FIDO2PL01A3MQ3	saccharopine dehydrogenase	200	NP_001107908	6.93839e-10	90	40	36	0
FIDO2PL01A3T0G	4-hydroxyphenylpyruvate dioxygenase	269	NP_001003742	4.93464e-24	77	79	61	0
FIDO2PL01A3TCQ	cytochrome family subfamily polypeptide 1	243	AAC98961	2.51369e-28	90	80	72	4	F:heme binding; P:oxidation reduction; F:monooxygenase activity; F:electron carrier activity
FIDO2PL01A3UJE	dual specificity phosphatase 22	252	CAF93815	2.33376e-18	76	65	50	5	P:positive regulation of JNK cascade; F:protein binding; P:regulation of cell proliferation; P:transforming growth factor beta receptor signaling pathway; F:phosphoprotein phosphatase activity
FIDO2PL01A3X3T	novel protein	237	CAK10810	1.76097e-13	65	75	49	0
FIDO2PL01A40BO	unnamed protein product [Tetraodon nigroviridis]	248	CAF93001	2.59529e-09	53	82	44	0
FIDO2PL01A40EY	type alpha 2	193	XP_687811	1.66012e-27	96	61	59	0
FIDO2PL01A46H8	unnamed protein product [Tetraodon nigroviridis]	234	CAG14086	1.59449e-22	63	104	66	0
FIDO2PL01A47AR	alpha thalassemia mental retardation syndrome x-linked homolog	233	CAO78153	5.48019e-23	83	66	55	0
FIDO2PL01A49WA	type alpha 2	203	XP_687811	1.63837e-27	96	61	59	4	P:negative regulation of angiogenesis; C:collagen type IV; F:extracellular matrix structural constituent; F:protein binding
FIDO2PL01A4OTV	peptidyl-prolyl cis-trans isomerase-like 3	225	CAF92832	3.12922e-34	98	73	72	6	P:protein folding; P:RNA splicing; C:spliceosomal complex; F:protein binding; P:mRNA processing; F:peptidyl-prolyl cis-trans isomerase activity
FIDO2PL01A4QKM	enoyl coenzyme a hydratase domain containing 3	236	CAF87769	1.34208e-29	98	70	69	0
FIDO2PL01A4WSO	nicotinamide phosphoribosyltransferase-like	254	AAY21067	2.33296e-21	96	51	49	0
FIDO2PL01A4WXT	nitrogen fixation gene 1 ( cerevisiae)	224	NP_035041	9.10463e-34	98	74	73	0
FIDO2PL01A5CDP	riken cdna 4933407n01 gene	191	XP_001517084	1.23117e-22	96	55	53	0
FIDO2PL01A5PEU	nadh dehydrogenase	239	NP_004539	2.61631e-17	100	44	44	0
FIDO2PL01A5RBE	chromosome 3 open reading frame 23	226	XP_687670	3.84299e-16	78	61	48	1	C:mitochondrion
FIDO2PL01A5VFB	mortality factor 4-like protein 1	257	CAF98370	3.23649e-31	92	77	71	0
FIDO2PL01A5WSQ	peptidoglycan recognition protein	244	ADC93707	6.82957e-34	90	81	73	4	P:defense response to bacterium; F:N-acetylmuramoyl-L-alanine amidase activity; P:peptidoglycan catabolic process; F:protein binding
FIDO2PL01A5XKV	family with sequence similarity member a	231	ACQ57967	8.19803e-27	84	76	64	1	C:integral to membrane
FIDO2PL01A668Y	ac007354_12 gb	239	XP_002268069	4.89994e-40	97	79	77	2	C:endomembrane system; C:cytoplasmic membrane-bounded vesicle
FIDO2PL01A66QL	serum amyloid a-like 1	227	NP_956429	3.03468e-13	72	68	49	3	P:acute-phase response; F:binding; C:extracellular region
FIDO2PL01A66V5	dynactin subunit 2	237	CAF96512	7.90462e-14	72	61	44	0
FIDO2PL01A68KM	kinesin family member 1b	246	XP_002186915	1.62747e-19	100	47	47	0
FIDO2PL01A68ZH	isoform cra_a	239	CAF98477	6.03159e-14	75	53	40	0
FIDO2PL01A69S8	glo2_danre ame: full=hydroxyacylglutathione mitochondrial ame: full=glyoxalase ii short=glx ii flags: precursor	226	CAG11447	7.74337e-17	79	72	57	0
FIDO2PL01A6I6V	novel protein immunoglobulin member 10	268	XP_001919144	1.30019e-32	85	89	76	0
FIDO2PL01A6NT7	spermatogenesis-associated protein partial	158	XP_002188452	2.31764e-13	80	50	40	0
FIDO2PL01A6PPU	replication protein 32kda	213	ACQ58571	2.04717e-30	98	67	66	0
FIDO2PL01A6V5E	ceruloplasmin	273	CAL92184	8.08618e-35	83	91	76	3	F:copper ion binding; P:oxidation reduction; F:ferroxidase activity
FIDO2PL01A6V5Y	f-box only protein 25 isoform 2	214	BAG60543	7.51733e-33	100	62	62	4	P:protein ubiquitination; F:ubiquitin-protein ligase activity; C:nucleus; C:ubiquitin ligase complex
FIDO2PL01A6V7O	and pleckstrin domain protein 1 (chondrocyte-derived)	263	CAF98189	5.68608e-20	100	46	46	0
FIDO2PL01A77K7	immunoglobulin mu heavy chain	234	AAX78206	4.95662e-24	85	67	57	0
FIDO2PL01A7CGL	parvalbumin	232	CAC83659	5.33851e-10	91	37	34	0
FIDO2PL01A7KAS	protein ndrg2	189	CAF97019	1.19362e-25	98	59	58	0
FIDO2PL01A7N3V	loc100037170 protein	222	XP_002194889	1.98038e-12	95	41	39	0
FIDO2PL01A7NEG	cbf1 interacting corepressor	176	CAG09969	1.01819e-21	96	58	56	9	C:nucleolus; C:nuclear speck; P:RNA splicing; C:histone deacetylase complex; F:transcription corepressor activity; F:transcription factor activity; P:mRNA processing; P:negative regulation of transcription, DNA-dependent; C:cytoplasm
FIDO2PL01A7NLH	glutamyl-prolyl-trna synthetase	235	BAC97834	8.15116e-35	96	78	75	11	C:cytosol; F:RNA binding; P:auxin biosynthetic process; C:soluble fraction; P:glutamyl-tRNA aminoacylation; F:proline-tRNA ligase activity; P:protein complex assembly; F:ATP binding; F:protein binding; F:glutamate-tRNA ligase activity; P:prolyl-tRNA aminoacylation
FIDO2PL01A83E5	dynein light chain axonemal	177	CAG12542	1.52501e-09	90	40	36	0
FIDO2PL01A8451	unnamed protein product [Tetraodon nigroviridis]	239	CAF97018	2.21998e-08	79	43	34	0
FIDO2PL01A85K4	argininosuccinate lyase	226	ACO09172	7.97605e-30	100	66	66	0
FIDO2PL01A86BE	methyl- binding domain protein 3	240	CAG01351	1.8663e-31	94	74	70	0
FIDO2PL01A86TB	nucleolar essential protein 1	245	CAF97850	6.17004e-27	95	67	64	1	F:molecular_function
FIDO2PL01A87PB	s2 ribosomal protein	254	AAQ62756	1.00962e-32	86	84	73	0
FIDO2PL01A8AN4	sbbi26 protein isoform 1 isoform 3	229	CAF89562	1.54776e-33	94	74	70	0
FIDO2PL01A8BOZ	ap-1 complex subunit mu-2	237	CAF92586	2.22247e-16	95	45	43	6	F:protein binding; P:vesicle-mediated transport; P:intracellular protein transport; C:cytoplasmic vesicle; C:clathrin adaptor complex; C:trans-Golgi network
FIDO2PL01A8DWP	immunoglobulin mu heavy chain	236	AAX78206	5.11176e-21	83	62	52	0
FIDO2PL01A8JG7	ubiquitin-like 5	270	1UH6_A	3.89186e-37	98	75	74	0
FIDO2PL01A8M51	pleckstrin homology domain family m (with run domain) member 2	199	XP_001089676	2.09115e-14	67	64	43	0
FIDO2PL01A8QIB	phosphatidylinositol 3-kinase catalytic delta polypeptide	188	CAG07537	1.51343e-12	95	42	40	0
FIDO2PL01A8XEW	nucleotide binding protein 1	234	XP_002711834	2.0873e-14	100	39	39	0
FIDO2PL01A9122	cfb protein	220	ACQ59162	3.38157e-20	77	70	54	0
FIDO2PL01A94BV	riken cdna 2700097o09	239	CAF89627	6.22725e-19	78	80	63	0
FIDO2PL01A974X	zinc finger protein 45-like	255	XP_693443	1.45789e-31	85	81	69	2	F:nucleic acid binding; F:zinc ion binding
FIDO2PL01A98JK	cullin 5	232	CAF91175	2.8111e-35	100	77	77	15	P:cell cycle arrest; C:cytosol; P:ubiquitin-dependent protein catabolic process; F:calcium channel activity; C:cullin-RING ubiquitin ligase complex; F:ubiquitin protein ligase binding; F:receptor activity; C:membrane fraction; P:negative regulation of cell proliferation; P:response to osmotic stress; P:induction of apoptosis by intracellular signals; P:G1/S transition of mitotic cell cycle; P:int…
FIDO2PL01A99MU	atp-binding sub-family e member 1	259	XP_002188739	1.72412e-16	95	45	43	10	P:auxin biosynthetic process; P:RNA catabolic process; F:ATPase activity; F:iron-sulfur cluster binding; F:electron carrier activity; F:ATP binding; F:ribonuclease inhibitor activity; P:response to virus; C:mitochondrion; P:interspecies interaction between organisms
FIDO2PL01A9A4S	cytoplasmic fmr1 interacting protein 1	229	ACN58730	8.76834e-37	97	76	74	0
FIDO2PL01A9FX7	polypeptide n-acetylgalactosaminyltransferase 6	249	ACN60295	8.85806e-34	89	82	73	0
FIDO2PL01A9G6A	fbxo11 protein	214	XP_001382176	2.26341e-29	100	58	58	0
FIDO2PL01A9NV4	flavin-containing monooxygenase 4	249	XP_001514932	1.32982e-13	78	51	40	0
FIDO2PL01A9QMG	riken cdna 5033414d02 isoform cra_a	215	CAF93165	4.56646e-14	90	44	40	0
FIDO2PL01A9SBR	ubiquitin specific peptidase 3	138	CAF98332	9.86501e-17	93	46	43	0
FIDO2PL01A9UXJ	capping protein (actin filament) muscle z- beta	139	XP_002587386	5.06652e-13	92	42	39	8	C:cortical cytoskeleton; P:lamellipodium assembly; C:WASH complex; F:actin binding; C:F-actin capping protein complex; C:lamellipodium; P:actin filament capping; C:membrane
FIDO2PL01A9YMZ	unnamed protein product [Tetraodon nigroviridis]	242	CAG07958	2.79213e-11	67	67	45	0
FIDO2PL01A9Z4F	loc398235 protein	259	BAE88633	2.65377e-25	98	53	52	0
FIDO2PL01AD9CP	unnamed protein product [Tetraodon nigroviridis]	247	CAG01060	4.44231e-09	76	52	40	0
FIDO2PL01ADZ4Z	transforming growth factor beta regulator 4	208	CAG11949	1.9379e-12	62	67	42	0
FIDO2PL01AEMJO	novel protein death effector domain containing ( zgc:92202)	253	CAF89497	1.46177e-20	80	67	54	0
FIDO2PL01AF31D	capping protein (actin filament) muscle z- beta	238	XP_002716103	3.77341e-32	98	70	69	0
FIDO2PL01AF8BZ	optineurin	227	AAC16046	1.71522e-24	98	55	54	9	P:Golgi organization; P:Golgi to plasma membrane protein transport; C:Golgi apparatus; C:cytoplasmic membrane-bounded vesicle; P:signal transduction; P:cell death; P:protein targeting to Golgi; F:protein C-terminus binding; C:perinuclear region of cytoplasm
FIDO2PL01AF9NX	isocitrate dehydrogenase 3 (nad+) alpha	199	ACO09052	8.22318e-11	84	53	45	0
FIDO2PL01AFGV1	isovaleryl coenzyme a dehydrogenase	248	CAG10520	9.46402e-36	93	82	77	0
FIDO2PL01AFR0J	synaptopodin 2-like protein	227	CAF97059	2.93252e-16	75	66	50	0
FIDO2PL01AFS53	wilms tumor 1 associated protein	111	CAG03627	7.03936e-10	97	34	33	0
FIDO2PL01AFW8B	unnamed protein product [Tetraodon nigroviridis]	231	CAG03036	2.31568e-13	77	58	45	0
FIDO2PL01AG0YT	isoform 3	228	CAG06426	5.89513e-25	87	70	61	0
FIDO2PL01AG5XR	#NAME?	232	NP_001135207	6.94005e-26	87	77	67	0
FIDO2PL01AG81Q	thymidine kinase mitochondrial	228	NP_001002743	7.986e-14	86	46	40	0
FIDO2PL01AGH8D	meningioma expressed antigen 5 isoform 1	217	CAG09361	5.74985e-25	83	72	60	0
FIDO2PL01AGJB3	tetraspanin 14	181	NP_001026389	1.41946e-15	83	49	41	0
FIDO2PL01AGSJA	chromosome 5 open reading frame 5 protein	120	XP_002199606	1.27122e-11	100	38	38	3	F:GTPase activator activity; P:signal transduction; C:intracellular
FIDO2PL01AGULR	delta 1	221	NP_001002093	8.59028e-16	95	46	44	0
FIDO2PL01AH12Q	glutamate decarboxylase 1	235	AAF99092	2.99316e-37	98	78	77	0
FIDO2PL01AH9ID	kynureninase (l-kynurenine hydrolase)	168	XP_002662292	3.5416e-14	83	53	44	11	P:pyridine nucleotide biosynthetic process; C:cytosol; P:quinolinate biosynthetic process; C:soluble fraction; C:mitochondrion; P:response to vitamin B6; P:anthranilate metabolic process; F:kynureninase activity; P:response to interferon-gamma; P:tryptophan catabolic process; F:protein homodimerization activity
FIDO2PL01AHAKS	lipopolysaccharide-induced tumor necrosis factor-alpha factor homolog	235	ACQ58825	4.81203e-11	84	39	33	0
FIDO2PL01AHASB	s-formylglutathione hydrolase	220	XP_002308013	5.75472e-28	100	60	60	5	C:cytoplasmic membrane-bounded vesicle; C:apoplast; F:S-formylglutathione hydrolase activity; F:carboxylesterase activity; C:plastid
FIDO2PL01AHO56	arsenite methyltransferase	150	CAG03348	1.24061e-14	89	48	43	0
FIDO2PL01AHW0A	riken cdna isoform cra_a	203	XP_002190115	1.34339e-21	82	64	53	1	C:nucleus
FIDO2PL01AI7KK	nuclear cap binding protein subunit 80kda	234	NP_001158814	1.70357e-24	93	61	57	0
FIDO2PL01AI98L	conserved gene telomeric to alpha globin cluster	242	AAL73050	1.33287e-29	90	80	72	2	P:biological_process; C:cellular_component
FIDO2PL01AICI2	actin-related protein 2 3 complex subunit 1b	227	CAF94782	2.65235e-17	88	51	45	0
FIDO2PL01AIG2X	ribosomal protein s15	253	ACG48532	1.40929e-31	87	83	73	0
FIDO2PL01AIHCM	rrna promoter binding protein	294	XP_001916395	1.35095e-29	80	92	74	0
FIDO2PL01AIMLI	ribosome biogenesis protein nep1	233	CAF97850	7.66473e-17	68	77	53	0
FIDO2PL01AIMYQ	isocitrate dehydrogenase 3 (nad+) gamma	222	XP_699839	1.97122e-28	94	73	69	10	C:mitochondrion; C:nucleolus; P:oxidation reduction; P:carbohydrate metabolic process; F:isocitrate dehydrogenase (NAD+) activity; P:tricarboxylic acid cycle; F:ATP binding; F:NAD or NADH binding; F:magnesium ion binding; P:isocitrate metabolic process
FIDO2PL01AIPWM	glyceronephosphate o-acyltransferase	244	CAG09072	5.983e-30	86	81	70	0
FIDO2PL01AIQBL	ca++ plasma membrane isoform cra_d	248	EAW97433	9.81647e-25	100	58	58	0
FIDO2PL01AJ1AE	adp-ribosylation factor-like 15	229	NP_001007881	1.40314e-26	96	61	59	0
FIDO2PL01AJDDJ	cat eye syndrome chromosome candidate 5 homolog	251	CAG11354	1.23747e-19	81	66	54	0
FIDO2PL01AJHXE	ceramide kinase	244	CAG07450	1.48052e-12	62	82	51	1	C:intracellular part
FIDO2PL01AJIUB	protein phosphatase 1 regulatory subunit 7	171	NP_001032463	1.69307e-16	100	46	46	2	C:nucleus; F:protein binding
FIDO2PL01AJLMB	glycogen muscle form	220	CAG00533	1.27905e-35	100	73	73	13	P:response to hypoxia; F:glycogen phosphorylase activity; C:sarcoplasmic reticulum; F:drug binding; C:cytosol; P:glycogen catabolic process; C:soluble fraction; P:cellular calcium ion homeostasis; F:protein binding; F:AMP binding; F:pyridoxal phosphate binding; P:response to cAMP; F:sugar binding
FIDO2PL01AJM9B	unnamed protein product [Tetraodon nigroviridis]	251	CAF95790	8.31973e-08	91	35	32	0
FIDO2PL01AJMRK	ras-related protein rab-14	259	CAI92126	3.70302e-27	100	60	60	11	F:glycoprotein binding; P:apical protein localization; C:early endosome; C:apical plasma membrane; F:GTP binding; P:body fluid secretion; C:lamellar body; P:regulation of protein localization; C:transport vesicle; P:small GTPase mediated signal transduction; P:protein transport
FIDO2PL01AJP97	eukaryotic translation initiation factor 3 subunit c	238	NP_998628	1.13351e-36	97	79	77	5	C:cytosol; C:eukaryotic translation initiation factor 3 complex; F:protein binding; P:translational initiation; F:translation initiation factor activity
FIDO2PL01AJPDD	solute carrier family 4 (anion exchanger) member adaptor protein	228	XP_001509121	1.66518e-11	80	42	34	2	C:intracellular part; F:protein binding
FIDO2PL01AJQ1J	carboxypeptidase z	252	CAG03283	4.23343e-36	98	83	82	0
FIDO2PL01AJUYS	adp-ribosylation factor-like 15	229	NP_001007881	1.40314e-26	96	61	59	1	F:GTP binding
FIDO2PL01AJVN1	organic cation transporter	231	CAF97684	3.34383e-12	65	73	48	3	P:transmembrane transport; C:integral to membrane; F:transporter activity
FIDO2PL01AJXRG	tho complex 3	231	CAG04532	5.86149e-33	98	68	67	0
FIDO2PL01AK176	gtp-binding protein ptd004	229	ACO09273	3.33197e-36	98	76	75	6	C:cytoplasm; F:GTP binding; F:protein binding; F:hydrolase activity; P:ATP catabolic process; F:ATP binding
FIDO2PL01AK4M8	ras gtpase-activating-like protein iqgap1	243	XP_001920847	1.68609e-24	79	81	64	0
FIDO2PL01AKEEG	chromosome 9 open reading frame 4	211	XP_001513205	7.57759e-17	95	47	45	3	P:histidine catabolic process; F:dopamine beta-monooxygenase activity; C:integral to membrane
FIDO2PL01AKIP9	cyclin-dependent kinases regulatory subunit 2	250	NP_001158707	7.77805e-22	85	62	53	0
FIDO2PL01AKOXT	zeta (quinone reductase)	252	CAF90610	2.84622e-24	86	68	59	3	F:zinc ion binding; P:oxidation reduction; F:oxidoreductase activity
FIDO2PL01AKSO9	thioredoxin domain containing 4 (endoplasmic reticulum)	227	CAG11934	3.02063e-29	94	71	67	0
FIDO2PL01AKX3Z	novel protein (zgc:91844)	206	NP_001003473	4.46759e-09	94	35	33	2	F:molecular_function; C:cellular_component
FIDO2PL01AKX5N	phosphatidylinositide phosphatase sac1	218	NP_001074093	1.67437e-27	93	66	62	0
FIDO2PL01AL29A	unnamed protein product [Tetraodon nigroviridis]	229	CAG14086	2.40452e-10	86	43	37	0
FIDO2PL01AL34L	novel protein	241	XP_691331	1.53027e-25	81	76	62	0
FIDO2PL01AL6CI	casein kinase gamma 2	249	CAG00739	4.69695e-35	94	74	70	0
FIDO2PL01AL6R6	sjogren syndrome antigen b (autoantigen la)	239	CAG09938	6.24171e-11	58	79	46	0
FIDO2PL01AL7PR	muskelin intracellular mediator containing kelch motifs	244	CAF93869	1.57448e-30	96	66	64	0
FIDO2PL01ALGZQ	polyamine oxidase (exo-n4-amino)	207	AAI55665	3.77328e-16	78	65	51	0
FIDO2PL01ALP5T	mgc81081 protein	252	CAG08244	6.15574e-11	63	80	51	0
FIDO2PL01ALVMY	group xiib secretory phospholipase a2-like protein precursor	220	CAG06139	8.06738e-14	95	42	40	5	C:extracellular region; C:endoplasmic reticulum; F:calcium ion binding; F:phospholipase A2 activity; P:lipid catabolic process
FIDO2PL01ALWOC	solute carrier organic anion transporter member 2a1	234	XP_422673	1.70752e-16	70	77	54	0
FIDO2PL01AM1FL	disrupted in renal carcinoma 2	221	CAG08271	1.01474e-16	93	48	45	0
FIDO2PL01AM83T	PREDICTED: sb:cb472 [Danio rerio]	236	XP_002662887	8.46498e-08	75	54	41	0
FIDO2PL01AMSZF	unnamed protein product [Tetraodon nigroviridis]	150	CAG12163	2.67694e-09	91	34	31	0
FIDO2PL01AMUX9	novel protein	239	CAF93519	1.25766e-11	74	58	43	0
FIDO2PL01AMVQ0	deah (asp-glu-ala-his) box polypeptide 37	238	CAG08573	3.65485e-27	90	70	63	0
FIDO2PL01AMXXE	pyrroline-5-carboxylate reductase 2	209	CAF87182	1.24613e-27	100	66	66	0
FIDO2PL01AN108	pdzk1l protein	253	CAF98547	1.56177e-22	80	76	61	0
FIDO2PL01AN5JT	relaxin family peptide receptor 3	238	CAG01356	5.47413e-15	62	78	49	0
FIDO2PL01AN9IO	ribosomal protein s12	237	XP_002728737	3.41291e-33	100	67	67	0
FIDO2PL01ANLKO	cobw domain containing 5	190	CAI14284	1.66555e-27	98	63	62	0
FIDO2PL01ANQV6	serpin peptidase clade a (alpha-1 antitrypsin) member 5	251	CAG10575	3.04798e-18	83	66	55	0
FIDO2PL01AO7CZ	kiaa1830 protein	243	CAF90277	2.87603e-24	82	79	65	0
FIDO2PL01AO81X	alkaline phosphatase	135	CAG03487	6.63767e-13	90	42	38	3	P:DNA repair; F:alkaline phosphatase activity; F:DNA binding
FIDO2PL01AO8XZ	glyoxylate reductase hydroxypyruvate reductase	223	ACO08991	6.57734e-16	81	61	50	3	F:oxidoreductase activity, acting on the CH-OH group of donors, NAD or NADP as acceptor; P:metabolic process; F:NAD or NADH binding
FIDO2PL01AO9V1	upf0500 protein c1orf216 partial	225	CAG14817	1.4079e-26	96	64	62	0
FIDO2PL01AOBLN	srp72 protein	241	CAG04699	7.84104e-30	100	68	68	3	P:SRP-dependent cotranslational protein targeting to membrane; C:signal recognition particle; F:7S RNA binding
FIDO2PL01AOG5L	fumarate hydratase	242	CAG07957	2.44036e-15	100	43	43	0
FIDO2PL01AOGWJ	reverse transcriptase	273	AAS83200	1.93359e-20	72	87	63	0
FIDO2PL01AOJXS	soluble guanylyl cyclase beta1 subunit	221	CAG03727	1.9758e-20	66	90	60	0
FIDO2PL01AOMXO	chromosome 2 open reading frame 60	266	CAG11227	7.62241e-33	86	88	76	0
FIDO2PL01AONZR	ribonuclease pancreatic precursor	250	NP_001126810	1.56359e-30	88	75	66	3	C:extracellular region; F:nucleic acid binding; F:pancreatic ribonuclease activity
FIDO2PL01AOQPH	histone deacetylase 3	238	NP_957284	6.23422e-27	100	56	56	0
FIDO2PL01AOQYZ	serine threonine tyrosine-interacting protein	129	CAG02339	1.06629e-10	86	43	37	0
FIDO2PL01AOWL8	skin mucus lectin	243	CAF99456	1.25043e-19	76	73	56	0
FIDO2PL01AOXXD	ef-hand calcium binding protein	208	ACQ58799	3.88666e-29	97	67	65	2	C:cytoplasm; F:calcium ion binding
FIDO2PL01AP1SE	lipin 1	219	AAI63248	8.59929e-24	78	71	56	13	F:phosphatidate phosphatase activity; C:membrane; P:ruffle organization; P:cellular response to insulin stimulus; P:regulation of fat cell differentiation; F:peroxisome proliferator activated receptor binding; P:fatty acid catabolic process; F:transcription coactivator activity; P:positive regulation of transcription from RNA polymerase II promoter; C:endoplasmic reticulum; P:actin cytoskeleton r…
FIDO2PL01AP4TN	5-hydroxyisourate hydrolase	238	ACI66589	9.97621e-17	82	58	48	4	F:hydrolase activity, acting on carbon-nitrogen (but not peptide) bonds, in linear amides; P:purine base metabolic process; C:peroxisome; P:transport
FIDO2PL01AP7CV	zinc mynd domain containing 17	243	CAG04324	4.28771e-28	88	75	66	2	F:metal ion binding; F:zinc ion binding
FIDO2PL01APSXZ	unnamed protein product [Tetraodon nigroviridis]	197	CAG09246	1.44816e-15	97	45	44	0
FIDO2PL01AQ3ZP	protein-o-mannosyltransferase 1	246	CAF89480	2.18941e-32	88	81	72	8	C:endoplasmic reticulum membrane; C:sarcoplasmic reticulum; F:metal ion binding; C:acrosomal vesicle; P:protein amino acid O-linked glycosylation; C:integral to membrane; P:extracellular matrix organization; F:dolichyl-phosphate-mannose-protein mannosyltransferase activity
FIDO2PL01AQ6HJ	thyroid hormone receptor interactor 12 isoform 1	247	XP_002712561	1.73075e-37	100	75	75	0
FIDO2PL01AQLFZ	target of egr1 protein 1	257	CAG10908	2.84849e-11	60	69	42	0
FIDO2PL01AQRWO	tumor necrosis factor receptor member 1a	183	CAF97843	2.59236e-20	85	64	55	2	P:defense response to bacterium; P:innate immune response
FIDO2PL01AQSS6	zinc cchc domain containing 4	223	NP_001107071	1.41595e-18	78	74	58	0
FIDO2PL01AQUUZ	h+ lysosomal accessory protein 1	237	AAH85541	8.46498e-08	65	44	29	0
FIDO2PL01AR38W	stra6 protein	195	AAI35018	4.37468e-12	73	63	46	0
FIDO2PL01AR5UC	synaptotagmin-like 2	223	XP_002664654	1.41924e-10	78	47	37	0
FIDO2PL01AR5V7	chromosome 16 open reading frame 62	222	CAF92818	4.69183e-30	93	72	67	0
FIDO2PL01AR6VE	mgc80982 protein	256	CAG01958	1.97497e-20	96	54	52	4	F:actin binding; P:regulation of blood vessel endothelial cell migration; P:regulation of MAPKKK cascade; P:actomyosin structure organization
FIDO2PL01AR9SJ	autosomal recessive 1a	230	BAE27022	5.5117e-15	89	49	44	0
FIDO2PL01ARAS1	hcfc1a protein	265	CAF96875	6.71677e-21	87	63	55	0
FIDO2PL01ARF6X	acyl- thioesterase 8	241	CAF96932	9.89596e-33	90	76	69	0
FIDO2PL01ARIXA	cyclin b2	249	CAF92917	1.9158e-20	89	66	59	0
FIDO2PL01ARNE7	kynurenine aminotransferase iii	222	CAB44334	2.25537e-24	85	74	63	0
FIDO2PL01ARPKN	adp-ribosylation factor-like protein 2-binding protein	239	ACQ58792	5.4427e-23	87	73	64	0
FIDO2PL01ARTS3	hCG2041957 [Homo sapiens]	194	EAX00799	1.60641e-14	84	52	44	0
FIDO2PL01AS3DQ	angio-associated migratory cell protein	190	ACN11422	1.01515e-08	77	53	41	0
FIDO2PL01AS97A	chordin precursor	241	NP_571048	1.87497e-15	71	57	41	0
FIDO2PL01ASE3K	novel protein vertebrate paralemmin ( zgc:63523)	232	CAF95888	7.69094e-17	100	46	46	9	P:negative regulation of adenylate cyclase activity; P:negative regulation of cAMP biosynthetic process; P:regulation of cell shape; P:cytoskeleton organization; F:D3 dopamine receptor binding; C:synaptosome; C:cytoplasm; P:protein localization; C:plasma membrane
FIDO2PL01ASETK	chemokine receptor	234	AAY32658	3.79515e-24	91	68	62	0
FIDO2PL01ASK99	polo-like kinase 2	240	CAG10878	6.41438e-32	95	72	69	7	P:mitotic cell cycle; P:auxin biosynthetic process; P:positive regulation of I-kappaB kinase/NF-kappaB cascade; F:ATP binding; F:protein binding; P:protein amino acid phosphorylation; F:polo kinase kinase activity
FIDO2PL01ASP1P	novel protein vertebrate iq motif containing gtpase activating protein 2	225	CAG07879	5.0191e-16	84	58	49	0
FIDO2PL01ASY58	reggie protein 1b	238	CAF98499	2.13771e-35	100	79	79	6	C:membrane fraction; C:cell surface; P:cell adhesion; C:flotillin complex; P:epidermis development; F:protein binding
FIDO2PL01ASZ6N	matrix metallopeptidase 24	227	NP_001098351	2.65235e-17	76	71	54	0
FIDO2PL01ASZTC	riken cdna 1300012g16 gene	240	CAG08547	4.46275e-17	86	51	44	0
FIDO2PL01AT003	nuclear transport factor 2	244	1JB2_A	2.35821e-18	100	43	43	5	C:nuclear pore; P:protein import into nucleus; F:protein binding; F:protein transporter activity; C:cytosol
FIDO2PL01AT03L	ubiquinone biosynthesis protein mitochondrial precursor	164	ACO09754	7.6664e-09	91	34	31	0
FIDO2PL01AT0OH	zinc finger protein 83 isoform b	240	XP_002664552	1.06468e-10	64	71	46	0
FIDO2PL01AT1V2	proteasome ( macropain) alpha 5	249	NP_036097	7.77805e-22	100	53	53	8	P:negative regulation of ubiquitin-protein ligase activity during mitotic cell cycle; F:threonine-type endopeptidase activity; P:anaphase-promoting complex-dependent proteasomal ubiquitin-dependent protein catabolic process; P:positive regulation of ubiquitin-protein ligase activity during mitotic cell cycle; F:protein binding; C:proteasome core complex, alpha-subunit complex; C:cytoplasm; C:nucl…
FIDO2PL01AT34O	notchless homolog 1	248	CAG00490	2.11817e-19	92	53	49	0
FIDO2PL01AT3R3	hCG2038067 [Homo sapiens]	251	EAW55734	4.87748e-08	78	41	32	0
FIDO2PL01AT6GH	kinesin family member 21a	232	CAG05596	3.55605e-30	100	63	63	5	P:auxin biosynthetic process; P:microtubule-based movement; F:ATP binding; F:microtubule motor activity; C:microtubule
FIDO2PL01AT6HO	pyrroline-5-carboxylate reductase family member 2 variant 1	230	CAG00209	1.26477e-27	95	72	69	0
FIDO2PL01AT94M	dihydrolipoamide s-succinyltransferase (e2 component of 2-oxo-glutarate complex)	240	CAG10631	6.22725e-19	83	71	59	5	F:lipoic acid binding; F:acyltransferase activity; P:tricarboxylic acid cycle; F:protein binding; C:oxoglutarate dehydrogenase complex
FIDO2PL01AT9DV	transcobalamin-2 precursor	221	CAG08472	2.03989e-25	91	73	67	0
FIDO2PL01ATCC8	pde1c protein	174	CAG12273	4.58521e-22	94	58	55	0
FIDO2PL01ATI3P	serine (or cysteine) peptidase clade a (alpha-1 antitrypsin) member 10	237	XP_002665320	1.17845e-17	77	79	61	1	P:tissue regeneration
FIDO2PL01ATK60	absent in melanoma 1	241	XP_684861	8.41638e-16	82	57	47	0
FIDO2PL01ATTFV	intraflagellar transport protein 20 homolog	248	ACQ58836	5.39898e-15	100	42	42	0
FIDO2PL01ATV27	coiled-coil domain-containing protein 43	250	ACO10099	1.16498e-09	94	34	32	0
FIDO2PL01ATWJH	scavenger receptor class member 2	256	CAF99319	1.19263e-33	87	85	74	0
FIDO2PL01ATXN4	phosphatase 1a	173	NP_998046	2.87866e-16	95	45	43	0
FIDO2PL01ATYVP	wd repeat and fyve domain containing isoform cra_a	250	CAF94525	2.18688e-24	84	71	60	0
FIDO2PL01AU1UF	novel protein human titin	226	CAD60685	9.1682e-10	72	62	45	0
FIDO2PL01AU22G	tumor protein d53 homolog	203	NP_001133838	6.68264e-13	90	44	40	0
FIDO2PL01AU249	chaperonin containing subunit 6b (zeta 2)	250	BAG63672	8.27168e-40	98	83	82	0
FIDO2PL01AU4W1	malonyl :acp acyltransferase	242	CAG02438	1.57448e-30	92	80	74	3	P:metabolic process; F:binding; F:acyltransferase activity
FIDO2PL01AUC8V	h+ v1 subunit h	230	NP_775377	9.04299e-34	100	76	76	12	F:proton-transporting ATPase activity, rotational mechanism; F:protein binding; P:ATP hydrolysis coupled proton transport; P:vacuolar acidification; C:cytosol; P:regulation of defense response to virus by virus; P:ATP synthesis coupled proton transport; P:endocytosis; C:vacuolar proton-transporting V-type ATPase, V1 domain; C:plasma membrane; P:interspecies interaction between organisms; F:enzyme…
FIDO2PL01AUTJ8	cdc-like kinase 2	247	CAK05000	1.28952e-16	68	80	55	0
FIDO2PL01AV575	polyserase-2 precursor	246	ACQ58652	4.29276e-12	86	43	37	0
FIDO2PL01AV70D	small ubiquitin-related modifier 1 precursor	236	NP_001165516	2.3745e-18	100	46	46	0
FIDO2PL01AVA5D	leucine carboxyl methyltransferase 1	249	NP_001004645	2.04212e-30	90	80	72	1	F:methyltransferase activity
FIDO2PL01AVB6B	transposable element tc3	238	XP_002781298	3.1084e-10	69	66	46	0
FIDO2PL01AVD4U	cytochrome family subfamily polypeptide 1 2	223	CAF97054	2.04938e-09	86	37	32	0
FIDO2PL01AVE6Q	comm domain-containing protein 4	228	ACQ58712	5.16438e-21	78	74	58	0
FIDO2PL01AVFID	mgc85594 protein	241	NP_001019598	2.87928e-32	87	74	65	0
FIDO2PL01AVHN8	fermitin family homolog 3	231	ACI34024	6.70641e-29	97	67	65	0
FIDO2PL01AVILV	ribosomal protein s25	240	Q90YP9	4.77911e-11	70	51	36	0
FIDO2PL01AVIME	furry homolog	215	CAG09008	5.2126e-18	92	54	50	0
FIDO2PL01AVRFE	cytoglobin	232	NP_001098237	1.65568e-19	98	50	49	0
FIDO2PL01AW0YI	solute carrier organic anion transporter member isoform cra_b	266	BAD18590	1.81006e-42	100	87	87	3	P:transport; C:integral to membrane; F:transporter activity
FIDO2PL01AW9ZA	protein tyrosine receptor n	210	CAG09262	5.22337e-34	97	69	67	13	P:protein amino acid dephosphorylation; P:response to glucose stimulus; P:response to reactive oxygen species; C:integral to membrane; P:response to estrogen stimulus; P:second-messenger-mediated signaling; F:receptor activity; P:cytokine-mediated signaling pathway; C:membrane fraction; F:protein tyrosine phosphatase activity; P:response to insulin stimulus; F:GTPase binding; P:response to cAMP
FIDO2PL01AWA10	PREDICTED: si:ch73-52p7.1 [Danio rerio]	237	XP_002664121	5.86218e-09	68	72	49	0
FIDO2PL01AWECG	gipc pdz domain containing member 2	252	NP_957224	2.48187e-36	96	79	76	24	P:glutamate secretion; C:dendritic shaft; P:endothelial cell migration; C:vesicle membrane; C:dendritic spine; F:receptor binding; F:PDZ domain binding; P:regulation of protein stability; C:membrane fraction; P:protein targeting; P:regulation of synaptic plasticity; F:myosin binding; F:actin binding; C:endocytic vesicle; C:cytosolic part; P:negative regulation of proteasomal ubiquitin-dependent p…
FIDO2PL01AWEE5	transferase c1orf69 mitochondrial-like	231	CAF98432	1.07318e-18	86	66	57	4	P:glycine catabolic process; P:heme biosynthetic process; F:aminomethyltransferase activity; C:mitochondrion
FIDO2PL01AWHJ3	dimethylglycine dehydrogenase	222	XP_546052	8.86895e-21	86	67	58	9	F:aminomethyltransferase activity; F:folic acid binding; P:oxidation reduction; F:electron carrier activity; P:glycine catabolic process; P:choline metabolic process; F:dimethylglycine dehydrogenase activity; C:mitochondrial matrix; F:FAD binding
FIDO2PL01AWIOK	synaptotagmin-like 2-like	236	CAG08897	7.13287e-23	87	65	57	0
FIDO2PL01AWLA7	family with sequence similarity member a	221	CAG00038	3.48761e-17	95	49	47	0
FIDO2PL01AWLSE	h+ lysosomal v1 subunit c1 isoform 2	242	NP_958479	5.58694e-36	98	80	79	0
FIDO2PL01AWM49	connexin	245	CAF99446	1.56903e-30	92	71	66	3	C:integral to membrane; P:cell communication; C:connexon complex
FIDO2PL01AWOO5	novel protein	237	CAQ15073	1.103e-15	72	77	56	0
FIDO2PL01AWQXL	f-box only protein 3	250	CAF95773	1.37296e-18	100	43	43	0
FIDO2PL01AWX4I	unnamed protein product [Homo sapiens]	239	CAA26321	3.30964e-12	100	35	35	4	F:protein binding; P:response to biotic stimulus; C:integral to membrane; P:immune response
FIDO2PL01AX10S	zgc:113346 protein	209	NP_001013591	1.99874e-09	87	40	35	0
FIDO2PL01AX1VA	gtpase activating rangap domain-like 4	228	XP_002719083	7.71715e-17	74	74	55	0
FIDO2PL01AX31M	vim1 protein	227	AAH45052	1.07435e-26	93	73	68	0
FIDO2PL01AX5C2	galactoside- 3 binding protein	252	NP_001135263	9.47494e-20	71	77	55	0
FIDO2PL01AX8TD	ubiquitin fusion protein	236	XP_002282071	2.36351e-34	97	73	71	0
FIDO2PL01AXA8V	platelet-derived growth factor alpha polypeptide	244	CAG12547	5.22922e-34	94	78	74	39	P:angiogenesis; P:positive regulation of cell division; F:platelet-derived growth factor receptor binding; P:regulation of peptidyl-tyrosine phosphorylation; C:membrane; F:growth factor activity; P:transforming growth factor beta receptor signaling pathway; C:platelet alpha granule lumen; P:lung alveolus development; P:response to retinoic acid; C:extracellular space; C:microvillus; P:regulation …
FIDO2PL01AXB5U	loc796833 protein	229	CAG06460	1.65364e-35	98	75	74	1	C:integral to membrane
FIDO2PL01AXDJ1	epithelial membrane protein 3	202	NP_001135325	1.54571e-09	88	35	31	0
FIDO2PL01AXESW	serine arginine-rich protein specific kinase 1	228	CAF96118	2.16976e-19	85	67	57	0
FIDO2PL01AXGDH	unnamed protein product [Tetraodon nigroviridis]	237	CAG03434	6.90875e-18	68	76	52	0
FIDO2PL01AXIAH	retinoic acid receptor responder protein 3	195	CAG00867	2.02741e-17	95	44	42	0
FIDO2PL01AXJ6T	lysyl oxidase-like 2	227	XP_001914889	1.01023e-08	60	48	29	7	P:oxidation reduction; F:oxidoreductase activity; F:scavenger receptor activity; F:copper ion binding; C:membrane; F:oxidoreductase activity, acting on the CH-NH2 group of donors, oxygen as acceptor; C:extracellular region
FIDO2PL01AXM8W	homeobox protein dlx4b	250	NP_001134306	2.05161e-14	77	48	37	7	P:endocrine system development; P:camera-type eye development; P:regulation of transcription, DNA-dependent; F:sequence-specific DNA binding; F:transcription factor activity; P:otic vesicle formation; C:nucleus
FIDO2PL01AXPCM	cyclin c	258	NP_956245	6.11793e-22	100	49	49	0
FIDO2PL01AXRNM	mitogen-activated protein kinase kinase 2	236	BAB79525	6.43646e-32	97	70	68	5	P:auxin biosynthetic process; P:protein amino acid phosphorylation; F:protein tyrosine kinase activity; F:ATP binding; F:protein serine/threonine kinase activity
FIDO2PL01AXXWK	phosphoglucomutase 5	221	CAG10891	5.18742e-29	91	71	65	15	C:Z disc; C:internal side of plasma membrane; C:costamere; C:intercalated disc; C:stress fiber; P:cell adhesion; C:focal adhesion; F:protein binding; F:magnesium ion binding; P:glucose metabolic process; C:sarcolemma; F:phosphoglucomutase activity; F:structural molecule activity; C:spot adherens junction; C:dystrophin-associated glycoprotein complex
FIDO2PL01AYAE5	inositol -triphosphate receptor 2	244	EFB28437	8.65949e-21	70	80	56	0
FIDO2PL01AYBIU	chromosome 3 open reading frame 23	220	XP_002198212	3.16505e-18	92	53	49	0
FIDO2PL01AYFBP	smc5 protein	206	AAI65244	1.0609e-18	90	64	58	0
FIDO2PL01AYIC8	wd repeat domain 70	230	XP_002195411	2.83072e-11	73	56	41	0
FIDO2PL01AYQ16	glycerol kinase	245	NP_001167229	2.505e-28	83	85	71	5	P:glycerol-3-phosphate metabolic process; F:glycerol kinase activity; C:mitochondrial outer membrane; C:cytosol; F:nucleotide binding
FIDO2PL01AYQNY	g protein-coupled receptor 84	175	CAG06758	2.87866e-16	93	47	44	0
FIDO2PL01AYTV0	glutamate kainate 3- partial	231	CAG03492	2.01457e-33	96	76	73	30	P:cellular calcium ion homeostasis; F:PDZ domain binding; P:regulation of short-term neuronal synaptic plasticity; F:ubiquitin conjugating enzyme binding; C:membrane fraction; C:presynaptic membrane; P:regulation of excitatory postsynaptic membrane potential; P:regulation of inhibitory postsynaptic membrane potential; P:intracellular protein transport; C:postsynaptic membrane; P:negative regulati…
FIDO2PL01AYU30	calcium calmodulin-dependent protein kinase ii inhibitor 1	255	CAF95215	3.97942e-21	94	54	51	0
FIDO2PL01AYU43	cytochrome b-c1 complex subunit mitochondrial precursor	239	ACH70840	2.52238e-28	87	78	68	0
FIDO2PL01AZ1BW	anoctamin-6 isoform c	243	CAG12073	1.25043e-19	75	79	60	1	C:membrane
FIDO2PL01AZ1F8	h+ lysosomal v1 subunit c1	240	NP_958479	1.688e-32	96	79	76	0
FIDO2PL01AZ2N3	corticotropin-releasing factor-binding protein precursor	228	NP_001167270	4.53473e-09	83	43	36	0
FIDO2PL01AZ2Q2	adenosine monophosphate deaminase	249	ACO54866	1.1972e-30	85	83	71	3	P:purine base metabolic process; F:AMP deaminase activity; P:purine ribonucleoside monophosphate biosynthetic process
FIDO2PL01AZ59I	cardiac calsequestrin	239	BAG49513	8.35803e-40	100	79	79	2	C:sarcoplasmic reticulum lumen; F:calcium ion binding
FIDO2PL01AZ7NR	acyl- dehydrogenase	115	CAG10520	2.18163e-11	97	37	36	0
FIDO2PL01AZDBM	methylosome protein 50	246	CAG06820	5.22325e-26	85	81	69	0
FIDO2PL01AZDRV	translation initiation factor eif-2b subunit epsilon	236	NP_001158774	8.73958e-13	67	62	42	0
FIDO2PL01AZFLX	elongation factor 1 alpha	230	ADG29185	2.90903e-32	98	70	69	0
FIDO2PL01AZHII	unnamed protein product [Tetraodon nigroviridis]	224	CAF93874	1.32389e-08	73	56	41	0
FIDO2PL01AZM9U	organic-cation transporter-like 3 (solute carrier family 22 member 13)	233	CAG04259	2.46566e-15	75	77	58	0
FIDO2PL01AZOHX	iron-sulfur cluster assembly 1 mitochondrial precursor	217	CAG08610	8.87075e-26	90	71	64	0
FIDO2PL01AZU0A	anoctamin-6 isoform c	228	CAG12073	2.32357e-13	74	63	47	0
FIDO2PL01AZWOP	dihydrouridine synthase 3-like	225	CAG10807	2.74133e-30	93	74	69	0
FIDO2PL01AZZ5A	im:6805837 protein	230	CAG08019	5.32615e-18	69	75	52	0
FIDO2PL01B028Z	tt39c_danre ame: full=tetratricopeptide repeat protein 39c short=tpr repeat protein 39c	241	Q1LXE6	6.00367e-30	91	80	73	0
FIDO2PL01B02N4	ankyrin repeat-containing cofactor-1	255	CAG14854	2.40864e-26	71	92	66	7	P:head morphogenesis; P:multicellular organism growth; P:skeletal system morphogenesis; P:in utero embryonic development; P:tissue homeostasis; C:nucleus; P:bone development
FIDO2PL01B07B5	tax1 binding protein 1	209	ABS70748	9.56347e-20	98	50	49	0
FIDO2PL01B07V5	novel protein myosin ib	221	XP_001920959	3.3702e-20	98	50	49	0
FIDO2PL01B0BLZ	novel protein vertebrate fraser syndrome 1 homolog	248	CAM13437	6.39243e-08	77	35	27	0
FIDO2PL01B0EJZ	valyl-trna synthetase	220	CAF97808	1.19715e-33	100	72	72	5	C:cytoplasm; P:auxin biosynthetic process; P:valyl-tRNA aminoacylation; F:ATP binding; F:valine-tRNA ligase activity
FIDO2PL01B0EXS	immunoglobulin light chain	211	ABW74643	2.20474e-16	91	48	44	0
FIDO2PL01B0OOH	unnamed protein product [Tetraodon nigroviridis]	212	CAG07427	2.05192e-22	91	67	61	0
FIDO2PL01B0OXQ	peroxisomal biogenesis factor 13	244	CAG10201	4.29766e-20	75	80	60	0
FIDO2PL01B0PR5	nima (never in mitosis gene a)-related kinase 3	245	CAG12784	1.16632e-17	58	93	54	0
FIDO2PL01B0V8V	PREDICTED: si:dkey-94n12.4 [Danio rerio]	258	XP_693695	3.25154e-15	67	79	53	0
FIDO2PL01B121O	unnamed protein product [Tetraodon nigroviridis]	235	CAG10352	4.97967e-08	78	41	32	0
FIDO2PL01B125M	degenerative spermatocyte homolog lipid desaturase	245	NP_997865	2.34461e-26	92	64	59	0
FIDO2PL01B14C4	dna polymerase iota	227	NP_001133709	6.32769e-11	73	56	41	0
FIDO2PL01B15BU	lysophospholipid acyltransferase 7	240	NP_956831	7.62997e-09	89	38	34	3	F:acyltransferase activity; C:integral to membrane; P:phospholipid biosynthetic process
FIDO2PL01B184O	protein ndrg2	248	NP_001008593	3.99469e-18	100	47	47	0
FIDO2PL01B1BO7	dna-dependent protein kinase catalytic subunit	242	CAF87081	1.52854e-17	92	56	52	9	P:T cell differentiation; P:cellular response to insulin stimulus; P:DNA recombination; P:positive regulation of gene-specific transcription from RNA polymerase II promoter; C:DNA-dependent protein kinase-DNA ligase 4 complex; C:transcription factor complex; P:peptidyl-serine phosphorylation; F:transcription factor binding; F:DNA-dependent protein kinase activity
FIDO2PL01B1CBF	bc032203 protein	212	XP_687482	5.41233e-15	78	69	54	2	F:molecular_function; P:biological_process
FIDO2PL01B1CH8	mapk activating protein	248	CAG01725	1.78898e-26	85	77	66	0
FIDO2PL01B1V8T	complement component c7-2	245	CAF93444	5.07088e-13	62	70	44	0
FIDO2PL01B1XIF	kelch repeat-containing protein	238	NP_001083015	9.61803e-28	83	78	65	0
FIDO2PL01B1YS3	peptidyl-prolyl cis-trans isomerase-like 3	197	CAF92832	1.54365e-25	93	63	59	0
FIDO2PL01B1YTN	lens intrinsic membrane protein	242	CAG00629	2.77277e-35	100	71	71	2	C:integral to membrane; F:structural constituent of eye lens
FIDO2PL01B20VY	guanylate cyclase activating protein 2	219	NP_001027857	2.33639e-29	100	62	62	5	F:calcium ion binding; P:phototransduction; P:regulation of guanylate cyclase activity; P:visual perception; F:calcium sensitive guanylate cyclase activator activity
FIDO2PL01B214J	af411956_11zinc finger protein	206	AAL89670	3.07959e-26	92	67	62	0
FIDO2PL01B22JB	loc446287 protein	248	CAG08549	8.55985e-37	93	82	77	2	P:oxidation reduction; F:acyl-CoA dehydrogenase activity
FIDO2PL01B23Q3	solute carrier family 27 (fatty acid transporter) member 1	244	XP_852366	3.17246e-31	91	81	74	23	F:very-long-chain-fatty-acid-CoA ligase activity; P:phosphatidylserine biosynthetic process; P:response to insulin stimulus; F:nucleotide binding; P:long-chain fatty acid transport; C:microsome; P:medium-chain fatty acid transport; C:mitochondrial inner membrane; C:integral to membrane; P:cardiolipin biosynthetic process; P:fatty acid metabolic process; P:phosphatidylethanolamine biosynthetic pro…
FIDO2PL01B27UA	emopamil binding	144	CAI40721	7.27051e-12	83	37	31	0
FIDO2PL01B29ZQ	kynureninase (l-kynurenine hydrolase)	237	XP_002662292	3.77341e-32	93	72	67	0
FIDO2PL01B2BCN	dna chr erato doi isoform cra_b	190	XP_687670	7.25824e-15	79	63	50	2	F:molecular_function; P:biological_process
FIDO2PL01B2IFC	alpha 1c	254	XP_002731505	7.00807e-26	100	54	54	0
FIDO2PL01B2KD7	unnamed protein product [Tetraodon nigroviridis]	259	CAG06717	8.00882e-14	97	41	40	0
FIDO2PL01B2L4S	ran guanine nucleotide release factor	248	XP_001167052	5.58707e-12	91	37	34	6	C:cytoplasm; F:guanyl-nucleotide exchange factor activity; C:nucleoplasm; F:Ran GTPase binding; P:nucleocytoplasmic transport; P:protein transport
FIDO2PL01B2Q8I	resistance to inhibitors of cholinesterase 3 homolog ( elegans)	232	CAF99651	5.88875e-17	91	47	43	0
FIDO2PL01B2RDY	isocitrate dehydrogenase 3 (nad+) gamma	220	XP_699839	1.97787e-28	97	70	68	10	C:mitochondrion; C:nucleolus; P:oxidation reduction; P:carbohydrate metabolic process; F:isocitrate dehydrogenase (NAD+) activity; P:tricarboxylic acid cycle; F:ATP binding; F:NAD or NADH binding; F:magnesium ion binding; P:isocitrate metabolic process
FIDO2PL01B2SSK	plasminogen urokinase	216	CAG03038	2.04504e-22	88	62	55	0
FIDO2PL01B2SXF	caspase recruitment domain member 6-like	231	XP_002662120	7.41481e-28	88	76	67	0
FIDO2PL01B2XEB	acyl- synthetase long-chain family member 5	246	CAG06540	1.67637e-32	92	81	75	15	P:response to glucose stimulus; P:response to sucrose stimulus; P:cellular response to insulin stimulus; F:long-chain-fatty-acid-CoA ligase activity; C:mitochondrial inner membrane; C:integral to membrane; C:endoplasmic reticulum membrane; P:positive regulation of triglyceride biosynthetic process; C:mitochondrial outer membrane; P:response to cholesterol; P:positive regulation of plasma membrane…
FIDO2PL01B319X	6-phosphofructokinase type c-like	244	XP_689435	2.05633e-30	93	72	67	5	P:auxin biosynthetic process; F:6-phosphofructokinase activity; C:6-phosphofructokinase complex; P:glycolysis; F:nucleotide binding
FIDO2PL01B32UA	transaldolase 1	195	ACO08950	1.07253e-26	98	64	63	0
FIDO2PL01B36XI	interleukin enhancer binding factor 90kda	207	AAA19961	5.26518e-18	95	47	45	0
FIDO2PL01B395N	general transcription factor 19 37kda	217	CAG09467	2.67711e-14	93	47	44	0
FIDO2PL01B3B9P	nucleoporin 155	232	CAF99212	1.59624e-30	98	69	68	0
FIDO2PL01B3KC4	alkyldihydroxyacetonephosphate peroxisomal	190	CAG09989	4.38304e-28	98	63	62	0
FIDO2PL01B3LY6	sec23 homolog a ( cerevisiae)	218	NP_998630	1.1205e-31	97	69	67	0
FIDO2PL01B3NCT	heat-stable enterotoxin receptor	220	NP_001098566	4.86038e-35	98	72	71	12	F:guanylate cyclase activity; P:intracellular signaling pathway; F:protein kinase activity; C:integral to membrane; P:response to toxin; F:peptide receptor activity, G-protein coupled; F:ATP binding; F:protein binding; P:regulation of cell proliferation; F:GTP binding; P:protein amino acid phosphorylation; P:cGMP biosynthetic process
FIDO2PL01B3QRA	n-acetyltransferase 5	248	XP_002710992	8.01178e-35	100	75	75	0
FIDO2PL01B3VGZ	protein camp- type alpha a	257	NP_001070838	1.00843e-24	78	85	67	0
FIDO2PL01B3VW4	chromatin modifying protein 2b	147	CAG09229	4.88253e-19	100	47	47	0
FIDO2PL01B3XBY	alanine--glyoxylate aminotransferase mitochondrial precursor	179	ACI33568	1.20164e-14	97	42	41	0
FIDO2PL01B3XCT	transient receptor potential cation subfamily member 5	246	CAF99940	5.23538e-18	87	57	50	0
FIDO2PL01B3XLK	recombination signal binding protein for immunoglobulin kappa j region	258	EAW92846	5.68651e-44	100	85	85	0
FIDO2PL01B43HF	fatty acid desaturase 2	212	ACI32415	4.56061e-30	95	65	62	0
FIDO2PL01B46EE	carboxypeptidase b	213	NP_001134726	1.56746e-30	95	69	66	4	C:extracellular region; P:proteolysis; F:metallocarboxypeptidase activity; F:zinc ion binding
FIDO2PL01B48RR	large subunit ribosomal protein 34	247	CAR63541	3.05507e-34	98	77	76	0
FIDO2PL01B49C9	leucine-rich repeat lgi member 2a	237	NP_001034730	2.5252e-36	96	78	75	0
FIDO2PL01B4A91	guanine nucleotide binding protein (g protein) alpha inhibiting activity polypeptide 3	245	XP_854614	2.04922e-30	95	69	66	14	P:negative regulation of adenylate cyclase activity; F:metabotropic serotonin receptor binding; P:vesicle fusion; F:signal transducer activity; C:zymogen granule; P:G-protein coupled receptor protein signaling pathway; P:negative regulation of synaptic transmission; C:membrane fraction; C:membrane raft; P:signal transduction; F:GTPase activity; C:Golgi apparatus; F:GTP binding; C:plasma membrane
FIDO2PL01B4CZ0	kunitz-type protease inhibitor 1 precursor	235	ACN11203	1.54439e-17	67	73	49	0
FIDO2PL01B4EUU	pelota homolog	218	ACQ58607	2.9624e-16	97	46	45	0
FIDO2PL01B4FL7	ring finger protein 114	217	CAG11256	6.3572e-24	91	61	56	3	C:intracellular; F:zinc ion binding; F:protein binding
FIDO2PL01B4HXQ	phosphodiesterase 4a-like	246	CAF98120	8.90952e-26	83	71	59	0
FIDO2PL01B4K94	vitellogenin c	247	BAD93699	6.57685e-37	97	81	79	0
FIDO2PL01B4LSE	orf2-encoded protein	211	BAE46429	5.81543e-09	67	56	38	0
FIDO2PL01B4NCI	menage a trois 1	257	CAX14730	1.60625e-30	93	77	72	21	P:angiogenesis; P:transcription initiation from RNA polymerase II promoter; P:nucleotide-excision repair, DNA damage removal; P:multicellular organismal metabolic process; F:DNA-dependent ATPase activity; F:zinc ion binding; P:response to calcium ion; F:protein N-terminus binding; C:cytoplasm; P:ventricular system development; C:holo TFIIH complex; P:positive regulation of smooth muscle cell prol…
FIDO2PL01B4SIV	mgc114989 protein	255	NP_001089474	3.49424e-09	58	81	47	0
FIDO2PL01B4T87	alternatively spliced product using exon 13a	180	EEE77285	1.46891e-12	76	50	38	0
FIDO2PL01B4VPW	solute carrier family 25 (mitochondrial aralar) member 12	244	CAG09952	8.10504e-19	90	51	46	0
FIDO2PL01B511L	taf15 rna polymerase tata box binding protein -associated isoform cra_c	261	CAF91750	1.03509e-37	93	87	81	0
FIDO2PL01B59E3	unnamed protein product [Tetraodon nigroviridis]	231	CAG07607	5.14684e-21	98	54	53	0
FIDO2PL01B5C6I	fish virus induced trim protein	245	ACO13467	2.34461e-26	81	80	65	3	F:zinc ion binding; C:intracellular; F:protein binding
FIDO2PL01B5EY6	39s ribosomal protein mitochondrial precursor	283	ACI68863	1.36454e-34	92	78	72	4	F:structural constituent of ribosome; C:large ribosomal subunit; P:translation; C:mitochondrion
FIDO2PL01B5H8Z	lipin 1	220	AAI63248	8.59929e-24	78	71	56	13	F:phosphatidate phosphatase activity; C:membrane; P:ruffle organization; P:cellular response to insulin stimulus; P:regulation of fat cell differentiation; F:peroxisome proliferator activated receptor binding; P:fatty acid catabolic process; F:transcription coactivator activity; P:positive regulation of transcription from RNA polymerase II promoter; C:endoplasmic reticulum; P:actin cytoskeleton r…
FIDO2PL01B5IPX	cofilin-2	254	ACQ58160	3.03284e-37	96	83	80	0
FIDO2PL01B5KYW	kinesin-like protein family member (klp-6)	232	CAG11034	2.56028e-12	90	42	38	0
FIDO2PL01B5LN4	alcohol dehydrogenase	253	CAG07845	1.72274e-29	88	79	70	0
FIDO2PL01B5NBS	PREDICTED: hypothetical protein LOC100006580 [Danio rerio]	229	XP_001345283	2.47677e-23	84	73	62	0
FIDO2PL01B5R7N	class i helical cytokine receptor number 16	241	CAF92840	2.14525e-11	91	37	34	0
FIDO2PL01B5TBX	novel immunoglobulin domain containing protein	265	CAG08907	3.20637e-39	100	76	76	0
FIDO2PL01B5TIE	unnamed protein product [Tetraodon nigroviridis]	240	CAG11872	3.19822e-15	70	78	55	0
FIDO2PL01B5UZK	pleckstrin homology domain family g (with ef domain) member 7	242	CAP09269	1.99634e-17	67	81	55	4	F:Rho guanyl-nucleotide exchange factor activity; P:regulation of Rho protein signal transduction; F:guanyl-nucleotide exchange factor activity; C:intracellular
FIDO2PL01B5XOI	multiple coagulation factor deficiency 2	239	ACO09954	1.42897e-31	98	67	66	8	C:ER-Golgi intermediate compartment; C:Golgi apparatus; F:calcium ion binding; P:vesicle-mediated transport; C:extracellular region; P:carboxylic acid metabolic process; C:endoplasmic reticulum; P:protein transport
FIDO2PL01B60ZK	inhibitor of bruton agammaglobulinemia tyrosine kinase	208	CAF96255	3.51534e-30	97	68	66	0
FIDO2PL01B61TZ	ribosomal protein l7	239	XP_002028965	1.02645e-21	89	58	52	7	P:mitotic spindle elongation; F:mRNA binding; F:transcription regulator activity; F:structural constituent of ribosome; C:cytosolic large ribosomal subunit; P:translation; F:rRNA binding
FIDO2PL01B624W	member ras oncogene family	248	XP_002713621	1.46688e-20	96	56	54	7	F:GTP binding; C:Golgi apparatus; P:vesicle-mediated transport; C:secretory granule; C:membrane; P:small GTPase mediated signal transduction; P:protein transport
FIDO2PL01B63OT	x-ray repair complementing defective repair in chinese hamster cells 5 (double-strand-break rejoining ku 80kda)	249	EAW70563	2.26832e-13	95	41	39	0
FIDO2PL01B652S	zyx protein	155	CAF97852	1.96822e-12	78	47	37	9	C:cytoplasm; C:integral to plasma membrane; F:metal ion binding; F:protein binding; C:focal adhesion; C:cell-cell adherens junction; P:cell-cell signaling; P:signal transduction; C:stress fiber
FIDO2PL01B697Z	deleted in bladder cancer 1	189	CAG12409	8.00633e-22	98	54	53	0
FIDO2PL01B6BBF	ubiquitin carboxyl-terminal esterase l1 variant 1	217	BAC22191	1.62038e-19	84	63	53	0
FIDO2PL01B6C3P	diacylglycerol kinase zeta	243	CAG05627	8.63943e-29	88	79	70	9	F:diacylglycerol kinase activity; F:metal ion binding; F:enzyme inhibitor activity; F:ATP binding; P:negative regulation of Ras protein signal transduction; F:protein binding; P:activation of protein kinase C activity by G-protein coupled receptor protein signaling pathway; C:nucleus; C:plasma membrane
FIDO2PL01B6GWR	srp72 protein	230	CAG04699	5.86149e-33	98	76	75	0
FIDO2PL01B6JFE	novel protein	218	XP_691080	8.61926e-16	74	74	55	2	C:cytoskeleton; C:cytoplasm
FIDO2PL01B6ROW	rho guanine exchange factor 16	250	CAG03207	1.01114e-37	100	82	82	3	P:regulation of Rho protein signal transduction; C:intracellular; F:Rho guanyl-nucleotide exchange factor activity
FIDO2PL01B6SA1	probable imidazolonepropionase	205	XP_002662847	1.34339e-21	89	64	57	0
FIDO2PL01B6UC7	mgc80389 protein	245	CAF93821	2.19449e-24	79	83	66	0
FIDO2PL01B7098	orexin receptor 2	239	NP_001073337	2.00324e-17	82	63	52	0
FIDO2PL01B71QD	unknown [Picea sitchensis]	229	ABK23514	1.83256e-26	89	73	65	0
FIDO2PL01B75EG	novel protein vertebrate acyl- thioesterase 11 ( zgc:113011)	204	NP_001093445	4.95594e-08	59	67	40	0
FIDO2PL01B75F0	alpha-2 macroglobulin like-protein	240	CAG06475	9.3054e-15	78	56	44	0
FIDO2PL01B75NB	olfactomedin 3	251	NP_001104642	2.41506e-15	97	40	39	0
FIDO2PL01B7C2S	neurogranin [Gillichthys seta]	254	ACO57585	1.67579e-11	69	56	39	0
FIDO2PL01B7CCG	caax beta	238	NP_001002128	2.15263e-11	91	45	41	0
FIDO2PL01B7CJ9	cytochrome c oxidase subunit viia polypeptide 1	234	NP_001855	1.39361e-26	100	62	62	0
FIDO2PL01B7L15	polycomb group ring finger isoform cra_a	252	BAG62047	4.37076e-41	100	83	83	0
FIDO2PL01B7MVY	family with sequence similarity member b	112	CAF96333	2.18825e-11	97	36	35	4	C:extracellular region; C:cytoplasm; P:negative regulation of cell cycle; P:nervous system development
FIDO2PL01B7N6V	perforin 1 (pore forming protein)	260	AAA39909	2.93739e-08	70	58	41	6	P:circadian rhythm; C:cytoplasmic membrane-bounded vesicle; F:protein binding; P:cytolysis; P:response to ethanol; C:cytosol
FIDO2PL01B7NF9	lantibiotic synthetase component c-like 2	224	XP_002713912	6.97117e-34	98	71	70	0
FIDO2PL01B7NLD	loc100170495 protein	245	NP_001123747	3.0764e-10	69	59	41	0
FIDO2PL01B7OQR	nephroblastoma overexpressed	229	XP_001346136	1.83681e-18	82	57	47	0
FIDO2PL01B7P61	rac gtpase-activating protein 1	251	CAG01858	5.73493e-25	80	84	68	0
FIDO2PL01B7ROM	(dna helicase q1-like) isoform cra_a	220	CAF96762	2.75989e-30	93	72	67	0
FIDO2PL01B7XXI	phospholipase b	216	XP_853928	3.72694e-24	89	66	59	0
FIDO2PL01B7YHN	tc1-like transporase	261	CAC28060	2.65676e-09	58	101	59	2	P:cellular macromolecule metabolic process; P:nucleic acid metabolic process
FIDO2PL01B7ZKB	aspartyl-trna synthetase 2	243	CAF90609	1.42405e-31	89	86	77	0
FIDO2PL01B8048	pancreatic carboxypeptidase b1-like	230	XP_001342149	2.83072e-11	70	70	49	0
FIDO2PL01B84UK	chromosome 9 open reading frame 4	236	CAG11938	5.12363e-13	94	38	36	0
FIDO2PL01B85D9	alpha-n-acetylgalactosaminide alpha- -sialyltransferase 1	232	NP_060884	1.55327e-09	69	43	30	0
FIDO2PL01B873C	n-acetylglucosamine kinase	225	ACO14453	7.72543e-25	86	74	64	6	C:soluble fraction; F:N-acylmannosamine kinase activity; F:protein binding; P:N-acetylglucosamine metabolic process; F:ATP binding; F:N-acetylglucosamine kinase activity
FIDO2PL01B89F3	dchain actin filament model in the extended form of acromsomal bundle in the limulus sperm	229	3B63_D	3.22727e-31	100	67	67	11	P:auxin biosynthetic process; P:apoptosis; C:soluble fraction; P:skeletal muscle thin filament assembly; P:cardiac myofibril assembly; C:striated muscle thin filament; C:I band; F:ATP binding; F:protein binding; P:cardiac muscle tissue morphogenesis; P:cardiac muscle contraction
FIDO2PL01B8ADA	chromosome 20 open reading frame 111	238	XP_001513001	1.39206e-18	79	67	53	2	F:molecular_function; C:cellular_component
FIDO2PL01B8C31	preimplantation protein isoform cra_a	103	EDL00020	1.46595e-12	100	34	34	0
FIDO2PL01B8H5O	alpha-type globin	252	P85083	1.32212e-21	96	56	54	0
FIDO2PL01B8HXH	sam domain-containing protein samsn-1	232	ACI69620	2.16741e-11	79	49	39	0
FIDO2PL01B8ILA	purinergic receptor g-protein 5	242	NP_001122269	1.74888e-13	73	76	56	0
FIDO2PL01B8J09	p21-activated kinase 3	242	XP_001367088	8.32925e-40	100	80	80	8	P:auxin biosynthetic process; P:protein amino acid phosphorylation; F:metal ion binding; P:multicellular organismal development; F:ATP binding; F:protein serine/threonine kinase activity; F:Rho GTPase binding; F:SH3 domain binding
FIDO2PL01B8MQ2	unnamed protein product [Tetraodon nigroviridis]	211	CAF97477	1.93145e-12	83	48	40	0
FIDO2PL01B8Q9S	progressive ankylosis protein	226	P58369	2.47943e-31	91	73	67	19	C:outer membrane; F:inorganic phosphate transmembrane transporter activity; P:negative regulation of endodermal cell fate specification; P:ventricular cardiac muscle cell development; P:protein complex assembly; P:determination of ventral identity; P:phosphate transport; P:notochord development; F:protein heterodimerization activity; P:dorsal convergence; P:regulation of bone mineralization; P:ce…
FIDO2PL01B8X5F	smc3 protein	206	CAG01298	2.79184e-19	80	67	54	0
FIDO2PL01B90QO	protein phosphatase 2 (formerly 2a) regulatory subunit b (pr 52) beta isoform cra_b	244	BAB31079	3.75621e-24	94	59	56	17	P:mitochondrial fission; P:negative regulation of mitochondrial fusion; C:protein phosphatase type 2A complex; C:membrane fraction; P:positive regulation of neuron apoptosis; C:cytosol; C:mitochondrial outer membrane; P:brain development; P:spermatid development; C:cytoskeleton; P:signal transduction; F:protein phosphatase type 2A regulator activity; F:protein complex binding; P:cellular response…
FIDO2PL01B923C	adp-sugar pyrophosphatase	207	CAI11759	1.92893e-28	95	68	65	0
FIDO2PL01B97PV	mediator of rna polymerase ii transcription subunit 21	238	NP_001135378	1.13351e-36	100	79	79	0
FIDO2PL01B9KHD	intraflagellar transport 74 homolog	233	NP_001016062	8.20807e-11	87	47	41	0
FIDO2PL01B9KKH	6- muscle type	218	NP_001082886	3.49127e-25	88	69	61	0
FIDO2PL01B9MOT	ubiquitin carboxyl-terminal esterase l1 variant 1	151	BAC82839	3.9909e-13	94	39	37	0
FIDO2PL01BA3L2	vacuolar protein sorting 33a	244	NP_001158835	1.38572e-10	100	34	34	0
FIDO2PL01BACMX	sodium voltage- type beta	229	CAF97491	2.10158e-14	64	74	48	0
FIDO2PL01BADAM	cytochrome family subfamily polypeptide 1	266	CAG10303	4.47906e-25	96	63	61	0
FIDO2PL01BAETZ	taf4a rna polymerase tata box binding protein -associated factor	119	XP_001505778	4.36914e-12	100	39	39	0
FIDO2PL01BAFGJ	unnamed protein product [Tetraodon nigroviridis]	258	CAF95493	1.5594e-17	70	86	61	0
FIDO2PL01BAQCY	novel protein	245	CAI11895	3.0764e-10	80	42	34	0
FIDO2PL01BAUFU	ryanodine receptor 1b	211	CAG12758	8.62976e-29	97	68	66	0
FIDO2PL01BAWYG	interferon-inducible protein 56	246	ABY55167	3.40135e-09	70	72	51	0
FIDO2PL01BB0HP	pleckstrin 2	237	CAG12310	7.88631e-22	70	78	55	0
FIDO2PL01BB0JM	hesb like domain containing 2	260	AAG59854	1.31244e-24	100	57	57	0
FIDO2PL01BB5J0	proteasome subunit beta type-4 precursor	148	NP_002787	4.88253e-19	95	49	47	0
FIDO2PL01BB6XO	dna methyltransferase 3a	279	CAG12940	4.84818e-48	98	92	91	0
FIDO2PL01BBDD0	proto-oncogene vav	220	CAF98145	6.82945e-13	68	64	44	0
FIDO2PL01BBDZF	cystatin precursor	250	ACO14463	7.05129e-15	70	71	50	3	F:peptidase inhibitor activity; F:cysteine-type endopeptidase inhibitor activity; C:extracellular region
FIDO2PL01BBEIB	growth hormone inducible transmembrane protein	249	ABF06675	2.85616e-24	87	65	57	0
FIDO2PL01BBIW4	vesicle transport through interaction with t-snares homolog 1b	148	NP_957330	2.59495e-12	97	41	40	0
FIDO2PL01BBJ58	eukaryotic translation initiation factor 6	234	CAE51057	2.45425e-31	96	77	74	0
FIDO2PL01BBJYY	n-acylsphingosine amidohydrolase	278	CAF96605	4.13289e-23	82	67	55	0
FIDO2PL01BBTAT	tripartite motif-containing 71	230	XP_690252	1.60366e-14	88	52	46	0
FIDO2PL01BBV29	elongation factor 1-alpha	242	BAH08644	3.75621e-24	96	58	56	0
FIDO2PL01BBV60	tumor protein p53 inducible protein 5	226	CAF95495	5.18193e-21	77	80	62	0
FIDO2PL01BBV6M	structural maintenance of chromosomes 2	237	NP_955836	7.36426e-28	82	78	64	0
FIDO2PL01BC1RL	ga-binding protein transcription alpha subunit	251	CAG05839	3.46316e-38	98	83	82	6	P:negative regulation of transcription from RNA polymerase II promoter; F:sequence-specific DNA binding; F:protein binding; F:transcription factor activity; P:in utero embryonic development; C:nucleus
FIDO2PL01BC1TG	ariadne ubiquitin-conjugating enzyme e2 binding protein homolog 1	239	NP_001089823	1.28946e-40	100	69	69	0
FIDO2PL01BC3ZX	sushi domain containing 1	242	XP_002188684	9.93074e-09	54	75	41	0
FIDO2PL01BC4E2	protein phosphatase 2 (formerly 2a) regulatory subunit b (pr 52) beta isoform cra_b	235	XP_002660444	3.33244e-12	92	38	35	0
FIDO2PL01BC4UU	insulin-degrading enzyme	236	XP_001146582	1.14143e-12	84	50	42	25	P:proteolysis involved in cellular protein catabolic process; F:signal transducer activity; P:protein heterooligomerization; P:bradykinin catabolic process; F:beta-endorphin binding; P:sex differentiation; F:zinc ion binding; P:protein homotetramerization; F:insulin binding; C:cytosolic proteasome complex; C:extracellular space; C:cell surface; P:negative regulation of proteolysis; F:metalloendop…
FIDO2PL01BCAIY	unnamed protein product [Tetraodon nigroviridis]	239	CAF97018	2.21998e-08	79	43	34	0
FIDO2PL01BCEQ3	cardiac calsequestrin	241	CAG05875	3.08339e-26	81	80	65	1	F:calcium ion binding
FIDO2PL01BCIT7	zyx protein	155	CAF97852	1.96822e-12	78	47	37	9	C:cytoplasm; C:integral to plasma membrane; F:metal ion binding; F:protein binding; C:focal adhesion; C:cell-cell adherens junction; P:cell-cell signaling; P:signal transduction; C:stress fiber
FIDO2PL01BCMZH	ring finger protein 20	237	XP_001926629	2.01014e-17	97	39	38	0
FIDO2PL01BCQSY	pyruvate kinase	235	NP_001027730	5.65797e-28	92	71	66	4	F:pyruvate kinase activity; F:potassium ion binding; F:magnesium ion binding; P:glycolysis
FIDO2PL01BCTSA	run and fyve domain containing 2	250	AAI55636	5.75496e-25	90	73	66	0
FIDO2PL01BCW5N	ring finger protein 186	240	XP_705299	1.69584e-16	65	67	44	1	F:binding
FIDO2PL01BD3PG	complement factor b	226	CAD21938	7.74337e-17	85	56	48	0
FIDO2PL01BDBWI	tissue factor pathway inhibitor a	242	AAI24152	8.6796e-13	87	47	41	0
FIDO2PL01BDBXO	large homolog 3	238	NP_001092212	2.15263e-11	94	37	35	9	C:cytoplasm; F:guanylate kinase activity; C:integral to plasma membrane; C:cell surface; P:negative regulation of cell proliferation; P:signal transduction; F:ionotropic glutamate receptor binding; F:protein C-terminus binding; F:PDZ domain binding
FIDO2PL01BDDWJ	potassium large conductance calcium-activated subfamily alpha member 1	231	AAC50353	1.03465e-29	98	67	66	0
FIDO2PL01BDHUG	cell division cycle associated 7-like	131	CAF96519	1.53142e-17	97	43	42	0
FIDO2PL01BDMD4	shq1 homolog	217	CAF96918	7.27358e-20	88	60	53	3	F:molecular_function; P:biological_process; C:cellular_component
FIDO2PL01BDMV8	chromosome 20 open reading frame 114	142	NP_149974	1.05315e-10	100	35	35	0
FIDO2PL01BDMYP	rhomboid family 1	244	AAL73049	2.44036e-15	67	59	40	0
FIDO2PL01BDVA8	recombining binding protein suppressor of hairless	213	XP_001366292	1.41771e-31	97	70	68	31	P:angiogenesis; P:sebaceous gland development; P:epidermal cell fate specification; P:positive regulation of transcription; P:Notch signaling pathway; P:negative regulation of cell differentiation; P:regulation of transcription from RNA polymerase II promoter; P:epithelial to mesenchymal transition; P:heart development; P:B cell differentiation; F:protein N-terminus binding; P:pituitary gland dev…
FIDO2PL01BDVCI	novel protein vertebrate protein cgmp- type i	236	CAG09161	2.45153e-23	80	76	61	4	P:biological regulation; P:protein amino acid phosphorylation; F:protein serine/threonine kinase activity; F:nucleotide binding
FIDO2PL01BE41K	tripartite motif-containing 33	234	BAG51192	4.96813e-16	61	76	47	0
FIDO2PL01BE694	mitochondrial folate transporter carrier	239	ACN11492	1.29846e-16	95	49	47	0
FIDO2PL01BE6QG	alpha-kinase 2	246	CAP09259	7.55987e-17	97	43	42	0
FIDO2PL01BE741	eukaryotic translation initiation factor 5	177	CAG03779	1.7408e-13	95	41	39	0
FIDO2PL01BE7Z3	novel protein human solute carrier family 2 (facilitated glucose transporter) member 11	232	CAQ13703	1.88558e-31	90	77	70	4	F:substrate-specific transmembrane transporter activity; C:integral to membrane; P:transmembrane transport; P:carbohydrate transport
FIDO2PL01BEBBF	solute carrier family 6 (neurotransmitter gaba) member 13	257	XP_002667408	2.02251e-41	97	85	83	0
FIDO2PL01BEBPM	fk506 binding protein 14	246	NP_001003471	3.26406e-36	96	79	76	0
FIDO2PL01BEDNY	oxidase (cytochrome c) assembly 1-like	235	ACO09357	1.43882e-31	92	78	72	3	P:protein insertion into membrane; C:integral to membrane; C:mitochondrion
FIDO2PL01BEE4M	solute carrier family 27 (fatty acid transporter) member isoform cra_a	231	P97849	2.31568e-13	85	47	40	0
FIDO2PL01BEFEM	polypeptide n-acetylgalactosaminyltransferase 6	238	ACN60295	3.42083e-25	86	72	62	0
FIDO2PL01BEIUQ	unnamed protein product [Tetraodon nigroviridis]	222	CAG06556	3.73484e-11	73	57	42	0
FIDO2PL01BELDB	vimentin	219	P48672	2.26297e-24	98	62	61	0
FIDO2PL01BEMHQ	atp-binding sub-family c (cftr mrp) member 8	228	NP_001166118	3.44804e-33	98	75	74	0
FIDO2PL01BEPCC	type 1 tumor necrosis factor receptor shedding aminopeptidase regulator	236	CAM14031	9.0231e-18	82	63	52	0
FIDO2PL01BEVRC	c3orf54 homolog	241	ACI68387	6.21283e-27	86	80	69	0
FIDO2PL01BF3N1	cytosolic purine 5-nucleotidase	248	NP_001133412	2.10836e-35	96	81	78	0
FIDO2PL01BF4Q0	novel protein	236	CAG01802	5.26536e-34	91	74	68	0
FIDO2PL01BF7X9	kinesin heavy chain isoform 5c (kinesin heavy chain neuron-specific 2) isoform 1	247	XP_533351	7.78704e-30	94	74	70	0
FIDO2PL01BF9H3	betaine-homocysteine methyltransferase	241	ABF06673	6.21283e-27	92	68	63	5	C:cytoplasm; F:homocysteine S-methyltransferase activity; P:methionine biosynthetic process; F:betaine-homocysteine S-methyltransferase activity; F:zinc ion binding
FIDO2PL01BFK8Y	alpha 2	230	ACZ28496	2.47409e-15	90	50	45	0
FIDO2PL01BFNW3	protein kinase chk2	197	NP_956339	9.38673e-15	84	59	50	0
FIDO2PL01BFW29	eukaryotic translation initiation factor 4b	256	AAH66675	1.28311e-11	57	85	49	0
FIDO2PL01BG0EJ	integrin alpha alpha 6	245	CAX12351	5.60651e-12	72	55	40	0
FIDO2PL01BG2Q6	optic atrophy 3 protein	219	NP_001073635	2.11808e-22	90	70	63	0
FIDO2PL01BG43R	ubiquitin-conjugating enzyme e2i	244	ACO08933	2.50787e-36	100	72	72	0
FIDO2PL01BG8JD	phospholipase membrane-associated precursor	211	XP_689138	5.80196e-17	82	63	52	5	C:integral to membrane; C:apical plasma membrane; F:lysophospholipase activity; F:phospholipase A2 activity; P:lipid catabolic process
FIDO2PL01BG9S2	preli domain containing 1	255	CAF99132	5.90523e-41	97	85	83	1	C:mitochondrion
FIDO2PL01BGBRE	nuclear mitotic apparatus protein 1- partial	222	XP_701145	4.87786e-11	62	82	51	0
FIDO2PL01BGD3S	scaffold attachment factor b	239	CAK11410	9.60727e-20	92	51	47	7	C:nucleolus; P:chromatin organization; P:regulation of transcription; F:RNA binding; F:protein binding; F:double-stranded DNA binding; F:nucleotide binding
FIDO2PL01BGEBR	heparin-binding egf-like growth factor	245	ACZ04973	1.09164e-15	100	44	44	0
FIDO2PL01BGGC0	octn2 protein	234	NP_001039293	3.80396e-16	71	78	56	0
FIDO2PL01BGH55	transmembrane 6 superfamily member 1	248	CAF99809	9.18794e-23	75	82	62	1	C:membrane
FIDO2PL01BGL8Z	fermitin 2-like	243	CAF96115	1.62555e-35	93	80	75	0
FIDO2PL01BGNCD	unnamed protein product [Tetraodon nigroviridis]	228	CAG07005	1.01023e-08	74	47	35	0
FIDO2PL01BGY1H	mitochondrial ribosomal protein l44	221	ACI68460	1.73088e-16	76	71	54	0
FIDO2PL01BGYE8	adaptor-related protein complex beta 1 subunit	236	CAF95653	4.31734e-28	94	71	67	7	C:soluble fraction; F:protein binding; F:protein transporter activity; P:vesicle-mediated transport; P:intracellular protein transport; C:clathrin adaptor complex; C:trans-Golgi network
FIDO2PL01BH543	golgi associated pdz and coiled-coil motif containing	216	AAH46027	2.76396e-19	100	48	48	12	C:cell junction; F:small GTPase regulator activity; P:protein homooligomerization; F:cystic fibrosis transmembrane conductance regulator binding; C:cell projection; C:synaptosome; C:postsynaptic membrane; C:trans-Golgi network transport vesicle; F:syntaxin-6 binding; P:spermatid nucleus differentiation; P:autophagy; P:protein transport
FIDO2PL01BH54G	family with sequence similarity member c	254	CAF94474	2.57341e-28	89	84	75	1	C:extracellular region
FIDO2PL01BHH9A	ethanolamine kinase 1	250	CAF89833	7.77805e-22	94	55	52	4	C:cytoplasm; P:phosphatidylethanolamine biosynthetic process; F:ethanolamine kinase activity; F:nucleotide binding
FIDO2PL01BHLN7	sorting nexin 4	254	CAG09267	9.7563e-36	96	77	74	6	P:protein transport; P:cell communication; C:cytoplasm; F:phosphoinositide binding; P:endocytosis; F:protein binding
FIDO2PL01BHO87	mkiaa1931 protein	265	CAF99135	3.22127e-23	100	53	53	0
FIDO2PL01BHOKZ	a kinase anchor protein 2	222	CAC59702	1.55827e-33	100	72	72	2	P:regulation of cell shape; C:plasma membrane
FIDO2PL01BHXSS	guanine nucleotide-binding protein gi gs gt subunit beta-1	215	P79959	1.56221e-30	100	64	64	2	P:signal transduction; F:signal transducer activity
FIDO2PL01BI0VM	Zgc:194800 [Danio rerio]	255	AAI63383	9.19538e-10	81	38	31	0
FIDO2PL01BI579	hepatocellular carcinoma down-regulated mitochondrial carrier homolog a	249	CAG01825	6.59981e-13	86	50	43	0
FIDO2PL01BI5P0	vps13a protein	223	CAG08424	1.6163e-22	92	67	62	5	P:protein localization; C:intracellular; F:protein binding; P:cell adhesion; P:Golgi to endosome transport
FIDO2PL01BI8IY	alcohol dehydrogenase	235	Q6AZW2	1.22369e-14	81	53	43	0
FIDO2PL01BIA9R	unnamed protein product [Tetraodon nigroviridis]	279	CAG07186	1.62521e-19	67	77	52	0
FIDO2PL01BIBRN	novel protein human titin	224	CAD60685	2.49096e-15	80	65	52	0
FIDO2PL01BIBU7	caveolin 3	236	CAG06808	1.173e-33	98	70	69	0
FIDO2PL01BICKX	tpr repeat-containing protein ydr161w-like	260	XP_001920115	1.96118e-20	81	80	65	0
FIDO2PL01BIIQI	ribosomal protein l7	282	ACD01095	4.53196e-38	94	93	88	0
FIDO2PL01BIK8A	xpot_danre ame: full=exportin-t ame: full=trna exportin ame: full=exportin	237	NP_001038317	1.94247e-20	90	62	56	0
FIDO2PL01BIOKY	cholesteryl ester transfer plasma	251	NP_001007361	1.07906e-31	87	83	73	20	P:reverse cholesterol transport; P:phospholipid homeostasis; P:triglyceride metabolic process; P:very-low-density lipoprotein particle remodeling; P:triglyceride homeostasis; F:triglyceride binding; P:phosphatidylcholine metabolic process; F:cholesterol transporter activity; F:phospholipid transporter activity; P:negative regulation of macrophage derived foam cell differentiation; P:high-density …
FIDO2PL01BIP6Q	unnamed protein product [Tetraodon nigroviridis]	231	CAG01082	4.82848e-11	63	83	53	0
FIDO2PL01BIQQ4	moloney leukemia virus homolog	266	XP_002662576	4.80771e-11	80	47	38	0
FIDO2PL01BISQL	glutamate kainate 1	146	AAG00455	4.56991e-17	100	46	46	9	F:extracellular-glutamate-gated ion channel activity; P:central nervous system development; C:cell junction; P:glutamate signaling pathway; P:ion transport; P:regulation of synaptic transmission, glutamatergic; C:postsynaptic membrane; F:kainate selective glutamate receptor activity; C:integral to plasma membrane
FIDO2PL01BITKC	atp-dependent rna helicase ddx39	230	AAP20168	1.88558e-31	100	69	69	0
FIDO2PL01BITSY	dusty protein kinase	241	NP_001116405	2.3554e-34	98	71	70	6	C:cytoplasm; P:auxin biosynthetic process; P:protein amino acid phosphorylation; F:protein tyrosine kinase activity; F:ATP binding; F:protein serine/threonine kinase activity
FIDO2PL01BJ910	succinate- gdp-forming beta subunit	229	CAG02043	3.12587e-26	90	73	66	7	C:succinate-CoA ligase complex (GDP-forming); P:succinate metabolic process; P:succinyl-CoA metabolic process; P:tricarboxylic acid cycle; F:GDP binding; F:protein heterodimerization activity; F:succinate-CoA ligase (GDP-forming) activity
FIDO2PL01BJB86	nucleoporin 155	225	NP_956450	4.676e-30	97	72	70	0
FIDO2PL01BJBY6	complement c4	241	NP_001098167	1.02883e-13	70	77	54	4	C:extracellular space; F:endopeptidase inhibitor activity; F:protein binding; C:extracellular region
FIDO2PL01BJCOE	riken cdna 2610034m16 gene	232	XP_700271	1.71336e-16	100	43	43	1	F:protein binding
FIDO2PL01BJD0Y	insulin receptor substrate 2	256	NP_956609	2.17852e-27	77	85	66	0
FIDO2PL01BJE3N	C7orf57 [Anoplopoma fimbria]	224	ACQ58177	4.8614e-11	80	52	42	0
FIDO2PL01BJGCR	unnamed protein product [Tetraodon nigroviridis]	218	CAG02073	7.8139e-09	77	49	38	0
FIDO2PL01BJGJZ	unnamed protein product [Tetraodon nigroviridis]	151	CAF97852	5.0485e-08	76	39	30	0
FIDO2PL01BJK2G	protein tyrosine receptor t	210	CAG10736	9.26298e-15	97	40	39	0
FIDO2PL01BJM7N	toll-like receptor 18	249	AAW69369	2.77284e-11	73	46	34	0
FIDO2PL01BJPWV	unnamed protein product [Tetraodon nigroviridis]	230	CAG00065	1.40487e-10	68	69	47	0
FIDO2PL01BJRL7	heparin-binding egf-like growth factor	208	ACZ04973	2.44577e-15	77	54	42	0
FIDO2PL01BJV0T	lipoate-protein ligase	266	CAG02151	7.62241e-33	88	79	70	0
FIDO2PL01BJV1Z	transcriptional activator protein pur-beta	288	CAG05360	2.31042e-45	97	95	93	2	F:DNA binding; P:regulation of transcription
FIDO2PL01BJXIO	deltex 3-like	210	XP_002663728	3.51993e-14	84	50	42	0
FIDO2PL01BJXPL	alpha actin	213	NP_001082366	1.73705e-21	100	49	49	0
FIDO2PL01BJY5V	lantibiotic synthetase component c-like 2	227	XP_002713912	8.20692e-35	97	73	71	0
FIDO2PL01BJZK0	syntaxin 5	213	CAF88033	5.38728e-31	98	71	70	0
FIDO2PL01BJZZL	centrin 3	256	ACO09555	6.35325e-19	96	52	50	0
FIDO2PL01BK0C9	regulator of cohesion homolog b	154	NP_001107500	2.32693e-21	98	51	50	6	F:identical protein binding; P:negative regulation of cell proliferation; F:DNA binding; C:nucleus; P:cell division; P:mitotic sister chromatid cohesion
FIDO2PL01BK51M	heat shock 105kda 110kda protein 1	239	AAC18044	2.20459e-32	100	66	66	3	C:cytoplasm; F:ATP binding; P:response to unfolded protein
FIDO2PL01BK7LQ	retinal pigment epithelium-derived rhodopsin homolog	220	CAX14594	3.49938e-17	87	57	50	8	F:G-protein coupled receptor activity; P:response to stimulus; P:signal transduction; P:protein-chromophore linkage; P:G-protein coupled receptor protein signaling pathway; F:photoreceptor activity; P:visual perception; C:integral to membrane
FIDO2PL01BK7PU	cut-like homeobox 1	173	CAF97413	5.08131e-13	97	45	44	12	P:lung development; F:protein binding, bridging; C:integral to Golgi membrane; F:transcription repressor activity; P:negative regulation of transcription from RNA polymerase II promoter; F:sequence-specific DNA binding; P:auditory receptor cell differentiation; F:transcription factor activity; F:chromatin binding; C:nucleus; F:RNA polymerase II transcription factor activity; P:retrograde transpor…
FIDO2PL01BKFMI	abhydrolase domain containing isoform cra_a	225	NP_001134143	2.83683e-27	93	75	70	3	F:hydrolase activity; C:cytoplasm; C:integral to membrane
FIDO2PL01BKGE6	leucine-rich immunoglobulin-like domain and transmembrane domain-containing protein 2	202	CAF98662	2.22683e-16	79	67	53	0
FIDO2PL01BKK2H	aconitase soluble	245	XP_001497856	6.15575e-35	95	81	77	0
FIDO2PL01BKKNS	PREDICTED: si:dkey-221l4.7 [Danio rerio]	223	XP_001332938	2.58646e-12	67	78	53	0
FIDO2PL01BKO4Z	solute carrier organic anion transporter member 4a1	213	XP_696263	7.56982e-09	80	51	41	0
FIDO2PL01BKQXX	wash complex subunit strumpellin	242	CAG12904	3.39735e-25	98	63	62	0
FIDO2PL01BKTFL	ww domain containing e3 ubiquitin protein ligase 1	224	CAF98802	6.53997e-24	89	67	60	0
FIDO2PL01BKU0L	cornichon homolog 4	236	BAD96354	5.83506e-25	100	55	55	0
FIDO2PL01BKUES	dead (asp-glu-ala-asp) box polypeptide 23	225	AAI53692	5.33764e-34	97	75	73	0
FIDO2PL01BKV2K	kiaa1161 protein	240	CAG01422	6.41438e-32	86	79	68	0
FIDO2PL01BKX8D	cyclin g2	222	NP_998337	4.55496e-17	84	65	55	0
FIDO2PL01BKYX2	interferon regulatory factor 8	262	NP_001002622	2.54362e-44	98	87	86	13	P:defense response to protozoan; P:phagocytosis; P:positive regulation of interferon-gamma production; P:positive regulation of interleukin-12 production; P:defense response to bacterium; P:immune response; P:myeloid cell differentiation; F:protein binding; F:transcription factor activity; P:positive regulation of transcription, DNA-dependent; P:cellular response to lipopolysaccharide; C:nucleus;…
FIDO2PL01BL1FP	titin a	220	CAG13290	1.28798e-11	74	55	41	0
FIDO2PL01BL2RR	zinc finger protein 313	227	EAW75642	2.09671e-22	100	49	49	6	P:multicellular organismal development; C:intracellular; P:cell differentiation; P:spermatogenesis; F:zinc ion binding; F:protein binding
FIDO2PL01BL9AU	iq motif containing gtpase activating protein 2	205	CAG07881	1.69545e-24	86	68	59	9	F:Ras GTPase activator activity; F:GTPase inhibitor activity; P:regulation of transcription, DNA-dependent; F:sequence-specific DNA binding; F:actin binding; C:actin cytoskeleton; F:transcription factor activity; P:signal transduction; P:regulation of small GTPase mediated signal transduction
FIDO2PL01BLD8V	serine cysteine proteinase inhibitor	182	ACO40442	9.54143e-15	95	47	45	0
FIDO2PL01BLL7B	syntaxin 12	234	AAC18967	6.07313e-14	77	67	52	0
FIDO2PL01BLLF8	r1ap1_danre ame: full=rag1-activating protein 1 homolog	226	CAG11866	9.1682e-10	91	37	34	0
FIDO2PL01BLMKP	transmembrane protein 39a	226	CAF99798	4.99588e-32	94	71	67	1	C:integral to membrane
FIDO2PL01BLOI7	unnamed protein product [Tetraodon nigroviridis]	246	CAF99838	7.30537e-20	98	52	51	0
FIDO2PL01BLRJK	soluble guanylyl cyclase beta1 subunit	218	CAG03727	1.28499e-19	66	89	59	0
FIDO2PL01BLSMJ	poly binding protein 2	144	2JZX_A	7.50637e-17	95	46	44	0
FIDO2PL01BLTOW	aminoacylase 1	273	AAH66489	4.00383e-42	95	90	86	0
FIDO2PL01BLWBR	transmembrane protein 82	233	CAG01745	2.45995e-23	74	77	57	4	F:binding; C:integral to membrane; C:membrane; P:transmembrane transport
FIDO2PL01BLWM4	kiaa1277 protein	251	CAG12143	2.66398e-22	95	64	61	0
FIDO2PL01BLYKL	zpc domain containing protein 1	252	AAN31188	5.01241e-29	84	83	70	0
FIDO2PL01BLYV7	aggrecan 1	286	XP_688042	9.50185e-15	69	59	41	0
FIDO2PL01BLYX5	poly binding protein 2	235	ACO09656	3.65889e-35	100	78	78	8	C:cytoplasm; P:RNA splicing; F:DNA binding; F:RNA binding; F:protein binding; C:ribonucleoprotein complex; P:mRNA metabolic process; C:nucleus
FIDO2PL01BM2TU	cop9 signalosome complex subunit 7a	223	CAF97819	6.3265e-35	98	74	73	0
FIDO2PL01BM4JU	r3h domain-containing protein c19orf22 homolog	234	NP_001134650	4.78976e-27	88	77	68	0
FIDO2PL01BM67S	cbf1 interacting corepressor	246	CAG09969	2.18941e-32	96	79	76	0
FIDO2PL01BM6DB	zgc:73336 protein	279	NP_957088	9.88269e-09	86	36	31	2	P:visual perception; C:membrane
FIDO2PL01BMH3Q	xiap protein	258	CAG08390	1.90182e-23	80	70	56	0
FIDO2PL01BMIBS	tubby homolog	241	NP_001007493	4.46275e-17	100	43	43	9	C:cytosol; P:positive regulation of phagocytosis; P:phototransduction; F:protein binding; F:G-protein coupled photoreceptor activity; P:sensory perception of sound; C:extracellular region; C:nucleus; C:plasma membrane
FIDO2PL01BMJH1	uracil-dna glycosylase	223	XP_001916556	9.13545e-34	95	74	71	0
FIDO2PL01BML54	protocadherin 15a	234	CAG12628	3.68444e-11	92	40	37	23	P:startle response; F:protein binding; P:detection of light stimulus involved in visual perception; P:righting reflex; P:photoreceptor cell maintenance; P:detection of mechanical stimulus involved in sensory perception of sound; F:calcium ion binding; C:integral to membrane; C:cytoplasm; P:adult walking behavior; P:detection of mechanical stimulus involved in equilibrioception; P:morphogenesis of…
FIDO2PL01BMMX2	solute carrier family 7 (cationic amino acid y+ system) member 6	224	CAF97557	5.18193e-21	92	55	51	0
FIDO2PL01BMTDW	wnk1 protein	252	XP_001235131	1.2346e-27	96	65	63	0
FIDO2PL01BMTZT	mortality factor 4 like 1 isoform 2	155	XP_002729994	2.24672e-16	100	41	41	0
FIDO2PL01BMUCR	pcna-associated factor	280	ACM09033	4.2868e-12	62	64	40	0
FIDO2PL01BMV6Y	peroxisomal biogenesis factor 16	270	CAF92914	6.44484e-24	90	62	56	7	C:integral to peroxisomal membrane; C:endoplasmic reticulum membrane; P:protein import into peroxisome matrix; P:protein import into peroxisome membrane; P:peroxisome membrane biogenesis; P:ER-dependent peroxisome organization; F:protein C-terminus binding
FIDO2PL01BMXWW	mads box transcription enhancer factor polypeptide b (myocyte enhancer factor 2b)	209	NP_001091717	2.43763e-15	100	44	44	0
FIDO2PL01BMY1X	zgc:56053 protein	235	ADF80264	5.67111e-20	85	55	47	0
FIDO2PL01BMY5B	chmp member 7	237	ACO09082	5.46145e-23	77	79	61	3	F:protein transporter activity; C:ESCRT III complex; P:late endosome to vacuole transport
FIDO2PL01BN3Z8	tripartite motif protein 16	247	CAG03044	4.43201e-17	76	68	52	0
FIDO2PL01BNFKO	ribosomal protein l32	229	XP_534560	2.23496e-32	97	74	72	0
FIDO2PL01BNG3Y	potassium inwardly-rectifying subfamily member 12	252	CAF92577	5.01241e-29	95	67	64	11	F:potassium channel regulator activity; C:dendrite; F:ion channel inhibitor activity; P:muscle contraction; F:inward rectifier potassium channel activity; P:potassium ion transport; C:integral to membrane; C:neuronal cell body; C:T-tubule; P:regulation of heart contraction; F:PDZ domain binding
FIDO2PL01BNG9E	influenza virus ns1a-binding protein homolog a	222	NP_001158851	1.41595e-18	90	51	46	0
FIDO2PL01BNGFJ	aldehyde dehydrogenase 1 member l1	241	CAG10748	9.58502e-28	98	64	63	13	F:aldehyde dehydrogenase [NAD(P)+] activity; C:cytosol; P:obs0-formyltetrahydrofolate catabolic process; P:tetrahydrofolate biosynthetic process; C:protein complex; C:mitochondrion; P:oxidation reduction; F:acyl carrier activity; F:hydroxymethyl-, formyl- and related transferase activity; F:protein complex binding; F:formyltetrahydrofolate dehydrogenase activity; P:one-carbon metabolic process; F…
FIDO2PL01BNHT7	glutamate-cysteine catalytic subunit	224	AAH45303	2.93566e-24	93	60	56	0
FIDO2PL01BNM6N	alkylation repair homolog 5	257	CAF98154	1.314e-32	97	74	72	2	F:oxidoreductase activity; C:integral to membrane
FIDO2PL01BNMO8	angiotensinogen precursor	251	ABA03142	1.40929e-31	85	83	71	0
FIDO2PL01BNOI8	novel protein	235	XP_698604	5.48019e-23	78	71	56	0
FIDO2PL01BNPJ7	3-hydroxyisobutyryl- mitochondrial precursor	233	ACN11180	1.54439e-17	90	61	55	0
FIDO2PL01BNRJR	heparan sulfate proteoglycan 2	252	NP_001120939	1.19304e-30	86	83	72	0
FIDO2PL01BNVJY	PREDICTED: hypothetical protein [Danio rerio]	218	XP_001335256	6.39217e-11	75	60	45	0
FIDO2PL01BNW21	block of proliferation 1	232	CAG11653	9.04299e-34	98	75	74	0
FIDO2PL01BNYWT	leiomodin 3	233	CAG04016	1.88789e-15	73	68	50	4	F:molecular_function; F:tropomyosin binding; C:cytoskeleton; P:biological_process
FIDO2PL01BO12T	udp-glucose ceramide glucosyltransferase-like 2	232	XP_002189170	3.0034e-37	98	75	74	0
FIDO2PL01BO2FD	2-epi-5-epi-valiolone synthase	243	XP_001343422	8.63943e-29	89	79	71	1	F:lyase activity
FIDO2PL01BO3VA	wu:fc51g12 protein	245	CAG10556	6.62277e-13	65	72	47	0
FIDO2PL01BO5L8	protein phosphatase 1 catalytic subunit gamma isoform	142	CAG02478	1.37227e-18	100	43	43	24	P:regulation of nucleocytoplasmic transport; P:regulation of glycogen catabolic process; P:lung development; C:dendritic spine; F:protein kinase binding; P:female meiosis; F:ribonucleoprotein binding; P:cell division; C:protein phosphatase type 1 complex; C:nucleolus; C:cytosol; C:mitochondrial outer membrane; F:metal ion binding; F:identical protein binding; P:regulation of glycogen biosynthetic…
FIDO2PL01BO6RP	bromo adjacent homology domain containing 1	217	XP_693134	4.85626e-32	94	70	66	0
FIDO2PL01BO99T	nicotinamide nucleotide adenylyltransferase 1	242	CAG07541	1.09036e-31	93	77	72	0
FIDO2PL01BO9E6	cg8230- partial	241	XP_701125	1.25184e-27	83	80	67	1	C:Golgi apparatus
FIDO2PL01BO9FO	mhc class ii beta antigen	253	AAC05652	6.74312e-42	98	84	83	4	P:immune response; P:antigen processing and presentation of peptide or polysaccharide antigen via MHC class II; C:integral to membrane; C:MHC class II protein complex
FIDO2PL01BO9OQ	family with sequence similarity member b	247	XP_422581	8.35842e-16	91	45	41	2	F:molecular_function; P:biological_process
FIDO2PL01BOBUK	sprouty homolog 4	230	CAG11710	8.73856e-37	95	69	66	0
FIDO2PL01BODX0	poly a binding cytoplasmic 1 b	237	NP_957176	1.13878e-20	90	54	49	0
FIDO2PL01BOER6	zinc finger protein 18	244	CAG00841	1.20274e-38	90	81	73	0
FIDO2PL01BOF09	nadh dehydrogenase	239	EAW64942	4.03639e-18	100	44	44	4	C:mitochondrial inner membrane; F:protein binding; C:nucleus; P:mitochondrial respiratory chain complex I assembly
FIDO2PL01BOH1N	novel protein upstream binding transcription rna polymerase i ( zgc:63557)	252	CAQ14016	2.40947e-23	96	59	57	0
FIDO2PL01BOHUL	fibroblast growth factor receptor 3	243	XP_002198384	1.13359e-12	97	39	38	0
FIDO2PL01BOIDM	alcohol dehydrogenase 8a	245	NP_001098266	1.05245e-26	100	60	60	0
FIDO2PL01BOJQ3	unnamed protein product [Tetraodon nigroviridis]	239	CAG04184	3.09773e-10	73	52	38	0
FIDO2PL01BONWR	steroid-5-alpha- alpha polypeptide 1 (3-oxo-5 alpha-steroid delta 4-dehydrogenase alpha 1)	255	NP_001070121	2.6569e-33	85	83	71	0
FIDO2PL01BOPFW	myosin ie	239	CAF90088	2.36087e-26	83	79	66	9	P:vasculogenesis; P:platelet-derived growth factor receptor signaling pathway; C:myosin complex; F:protein complex binding; P:post-embryonic hemopoiesis; F:ATP binding; P:nitrogen compound metabolic process; P:kidney development; P:in utero embryonic development
FIDO2PL01BOPLA	protein gtlf3b	247	CAG02708	1.68026e-24	92	68	63	0
FIDO2PL01BOQT9	fbxo11 protein	243	XP_001382176	9.50781e-44	98	80	79	11	P:ubiquitin-dependent protein catabolic process; F:zinc ion binding; F:peptidyl-arginine C-methyltransferase activity; F:ubiquitin-protein ligase activity; P:protein ubiquitination; F:protein binding; F:histone-arginine N-methyltransferase activity; C:ubiquitin ligase complex; P:sensory perception of sound; C:cytoplasm; C:nucleus
FIDO2PL01BOUT1	tbc1 domain member 10a	264	CAX12860	6.25761e-35	93	77	72	5	C:intracellular; C:microvillus; F:Rab GTPase activator activity; P:regulation of Rab GTPase activity; F:PDZ domain binding
FIDO2PL01BOW8L	unnamed protein product [Tetraodon nigroviridis]	253	CAG02053	6.14148e-19	71	92	66	0
FIDO2PL01BP05E	kiaa1882 protein	273	CAN88224	2.60123e-33	87	89	78	0
FIDO2PL01BP3HE	eftud2 protein	239	BAD32153	1.02883e-13	100	39	39	0
FIDO2PL01BP577	novel protein vertebrate btb domain containing 11	227	CAF98261	7.42284e-36	98	75	74	0
FIDO2PL01BP7TK	uncoordinated family member (unc-44)-like	265	CAG10082	3.1273e-10	92	40	37	0
FIDO2PL01BP9LQ	transmembrane protein 101	222	CAG06570	2.4936e-23	90	61	55	0
FIDO2PL01BP9SN	alpha- and gamma-adaptin-binding protein p34	253	CAF98365	1.24034e-11	86	45	39	0
FIDO2PL01BPB6T	chromodomain helicase dna binding protein 1	249	CAF94798	5.56122e-28	79	81	64	0
FIDO2PL01BPBMX	spg7 protein	228	XP_001923118	3.68392e-35	100	75	75	12	F:nucleoside-triphosphatase activity; P:regulation of cell adhesion; P:auxin biosynthetic process; F:zinc ion binding; C:mitochondrion; C:integral to membrane; F:metalloendopeptidase activity; P:proteolysis; F:ATP binding; P:mitochondrion organization; P:anterograde axon cargo transport; P:protein catabolic process
FIDO2PL01BPE7D	novel protein spectrin repeat nuclear envelope 1	241	CAG03760	3.77794e-16	82	64	53	0
FIDO2PL01BPG2P	h+ v1 subunit h	221	NP_775377	1.01004e-32	100	73	73	0
FIDO2PL01BPN3U	PREDICTED: si:ch211-109n19.5 [Danio rerio]	221	XP_689547	7.52545e-12	84	59	50	0
FIDO2PL01BPPW0	protein ndrg2	233	NP_001008593	1.30135e-32	94	77	73	0
FIDO2PL01BPSD6	solute carrier family (cationic amino acid y+ system) member 11-like	285	XP_001919426	5.53189e-39	91	90	82	0
FIDO2PL01BPTFG	methylenetetrahydrofolate dehydrogenase (nadp+ dependent) methenyltetrahydrofolate formyltetrahydrofolate synthetase	229	CAI20808	1.71522e-24	96	60	58	10	C:mitochondrion; P:histidine catabolic process; F:methylenetetrahydrofolate dehydrogenase (NADP+) activity; F:methenyltetrahydrofolate cyclohydrolase activity; F:formyltetrahydrofolate dehydrogenase activity; P:one-carbon metabolic process; F:ATP binding; F:protein binding; F:formate-tetrahydrofolate ligase activity; P:folic acid and derivative biosynthetic process
FIDO2PL01BPWGJ	zinc finger protein 609	242	NP_001091863	1.93361e-12	81	43	35	2	F:zinc ion binding; F:nucleic acid binding
FIDO2PL01BQ12Q	chromosome 1 open reading frame 141	184	XP_001163644	1.28359e-27	100	60	60	0
FIDO2PL01BQ2JX	thimet oligopeptidase 1	254	CAG05235	3.82766e-40	92	84	78	0
FIDO2PL01BQ53L	cd209 antigen-like protein d	254	ACI68298	6.368e-11	61	72	44	1	F:binding
FIDO2PL01BQ6FL	eukaryotic translation initiation factor subunit 3 52kda	221	CAF92618	2.17944e-27	100	66	66	0
FIDO2PL01BQ9SL	nmda receptor-regulated gene 1a	242	AAH45491	4.88306e-40	100	80	80	10	P:angiogenesis; C:transcription factor complex; F:receptor activity; F:ribosome binding; F:N-acetyltransferase activity; P:cell differentiation; F:protein binding; P:positive regulation of transcription, DNA-dependent; C:cytoplasm; P:N-terminal protein amino acid acetylation
FIDO2PL01BQBO0	unnamed protein product [Tetraodon nigroviridis]	230	CAG00065	1.40487e-10	68	69	47	0
FIDO2PL01BQDQU	unnamed protein product [Tetraodon nigroviridis]	235	CAG00783	1.71149e-08	91	35	32	0
FIDO2PL01BQJBF	39s ribosomal protein mitochondrial precursor	223	ACQ58327	3.86496e-08	100	35	35	3	C:ribosome; F:structural constituent of ribosome; P:translation
FIDO2PL01BQK9I	fascin 1	187	XP_001512444	4.12535e-18	94	52	49	0
FIDO2PL01BQM8O	heme oxygenase	244	ABL74501	8.06753e-35	97	80	78	7	C:microsome; F:metal ion binding; P:heme oxidation; F:heme oxygenase (decyclizing) activity; P:oxidation reduction; P:response to hypoxia; C:endoplasmic reticulum
FIDO2PL01BQMZ2	novel protein	219	XP_691080	8.61926e-16	74	74	55	0
FIDO2PL01BQPB8	tweety homolog 2	248	CAG06591	4.87186e-24	67	80	54	1	C:membrane
FIDO2PL01BQQ3B	dna replication inhibitor	204	XP_001171862	1.30118e-16	95	47	45	0
FIDO2PL01BQSWD	winged helix transcription factor xfd-11	254	NP_001133703	4.38958e-28	90	74	67	9	P:mesoderm development; P:camera-type eye development; P:vasculogenesis; P:regulation of transcription, DNA-dependent; F:sequence-specific DNA binding; P:cell adhesion; F:transcription factor activity; P:pronephros development; C:nucleus
FIDO2PL01BQX89	ribosomal protein s6 kinase polypeptide 1	237	CAF90656	6.46639e-16	80	61	49	0
FIDO2PL01BQX8R	probable e3 ubiquitin-protein ligase rnf144a-a	235	CAG04601	5.2957e-26	85	78	67	3	F:nucleic acid binding; F:zinc ion binding; F:ligase activity
FIDO2PL01BRC0B	protein tyrosine phosphatase-like (proline instead of catalytic arginine) member b	226	ACO09320	8.29229e-11	91	37	34	1	F:protein binding
FIDO2PL01BRDDM	wd repeat phosphoinositide interacting 1	242	CAQ15421	1.6369e-11	86	44	38	0
FIDO2PL01BRDJR	rad50 homolog	225	XP_696859	2.64904e-33	97	74	72	24	P:positive regulation of kinase activity; P:protein heterooligomerization; C:nucleoplasm; P:DNA duplex unwinding; P:cell cycle checkpoint; C:inclusion body; P:reciprocal meiotic recombination; F:zinc ion binding; P:regulation of mitotic recombination; C:nuclear chromosome, telomeric region; C:Mre11 complex; P:double-strand break repair; F:protein binding, bridging; F:DNA binding; C:pronucleus; P:…
FIDO2PL01BRDO5	microfibrillar-associated protein 4-like isoform 1	257	ACM41864	4.53715e-17	86	59	51	0
FIDO2PL01BRFDC	der1-like domain member 1	226	ACI33717	1.45358e-31	92	75	69	0
FIDO2PL01BRHC1	transcriptional family	170	ZP_05374025	8.69533e-13	93	43	40	0
FIDO2PL01BRHHM	matrin 3-like	196	NP_001116256	2.93437e-08	78	38	30	0
FIDO2PL01BRP9F	kelch domain containing 10	213	CAF97228	6.37858e-24	93	59	55	0
FIDO2PL01BRR0Q	atp-citrate expressed	246	XP_002280514	6.57685e-37	98	78	77	0
FIDO2PL01BRRJK	sterol regulatory element binding transcription factor 1	221	CAG03157	4.11979e-18	78	65	51	2	P:regulation of transcription; C:nucleus
FIDO2PL01BRSZT	sterol regulatory element-binding protein cleavage-activating	280	XP_686585	1.05588e-10	97	34	33	0
FIDO2PL01BRUC3	cytochrome b-c1 complex subunit mitochondrial precursor	218	ACQ58199	6.82945e-13	65	60	39	0
FIDO2PL01BS1NK	protein phosphatase regulatory subunit 16b	208	CAF96498	1.42721e-31	97	69	67	0
FIDO2PL01BS7CP	fibroblast growth factor receptor 1 iiib vt- isoform	262	BAF49178	8.78293e-29	98	64	63	17	P:skin morphogenesis; P:protein amino acid phosphorylation; F:protein binding; P:negative regulation of endodermal cell fate specification; P:auxin biosynthetic process; P:posterior lateral line development; P:anatomical structure homeostasis; P:fin regeneration; P:cardiac muscle tissue development; P:positive regulation of cell proliferation; F:fibroblast growth factor receptor activity; P:dorsa…
FIDO2PL01BSDB7	zinc finger protein 410	220	NP_001167201	1.62552e-14	86	53	46	0
FIDO2PL01BSDZ9	retinol dehydrogenase 13 (all-trans and 9-cis) isoform cra_a	290	CAG04353	1.40963e-10	91	36	33	7	F:binding; P:retinol metabolic process; P:oxidation reduction; F:retinol dehydrogenase activity; C:endoplasmic reticulum; C:membrane part; C:mitochondrion
FIDO2PL01BSF9A	calcium binding atopy-related autoantigen 1	257	NP_001077302	2.09783e-30	83	85	71	4	P:defense response; C:integral to membrane; C:mitochondrion; F:calcium ion binding
FIDO2PL01BSI6I	akap13 protein	222	CAG03106	1.27771e-27	93	73	68	0
FIDO2PL01BSOP0	unnamed protein product [Tetraodon nigroviridis]	256	CAG02692	1.78628e-21	79	73	58	0
FIDO2PL01BSQIE	vacuolar proton pump subunit h	234	ACI34030	1.59449e-22	96	58	56	0
FIDO2PL01BSRVV	PREDICTED: hypothetical protein [Danio rerio]	239	XP_002666569	6.90102e-10	82	45	37	0
FIDO2PL01BSWFO	polyunsaturated fatty acid elongase	253	ACS91459	8.51031e-45	100	83	83	1	C:integral to membrane
FIDO2PL01BSZ44	vacuolar type atpase subunit a	204	NP_178011	9.64971e-12	97	36	35	0
FIDO2PL01BT3K7	zgc:136472 protein	218	CAF93956	3.16505e-18	75	72	54	0
FIDO2PL01BT3PT	chromosome x open reading frame 39	239	CAF91164	3.40119e-33	91	79	72	0
FIDO2PL01BT4EV	tyrosine phosphatase	245	XP_699783	7.769e-38	100	80	80	0
FIDO2PL01BT4FT	-related lipid transfer domain containing 9	188	CAG13138	6.13023e-22	98	57	56	0
FIDO2PL01BT58C	toll-like receptor 2	154	BAD01046	1.72569e-16	90	50	45	0
FIDO2PL01BT5YA	novel protein arylsulfatase a ( zgc:101575)	244	CAG11369	2.35821e-18	88	59	52	1	F:catalytic activity
FIDO2PL01BT60B	glutathione transferase zeta 1 isoform 1	251	ACQ58060	2.10103e-35	93	83	78	0
FIDO2PL01BT8PL	parkin coregulated gene protein homolog	269	NP_001007399	3.90089e-29	81	87	71	1	C:mitochondrion
FIDO2PL01BTDJX	bridging integrator 1	245	XP_002662327	6.59212e-29	86	81	70	0
FIDO2PL01BTIEV	family with sequence similarity member c	235	NP_001012238	1.06705e-26	96	57	55	1	C:extracellular region
FIDO2PL01BTL1Z	glucan ( -alpha-) branching enzyme 1 (glycogen branching andersen glycogen storage disease type iv)	212	NP_001086521	7.77922e-30	94	70	66	6	C:soluble fraction; F:sugar binding; F:hydrolase activity, hydrolyzing O-glycosyl compounds; P:glycogen biosynthetic process; F:cation binding; F:transferase activity, transferring glycosyl groups
FIDO2PL01BTN64	protein phosphatase methylesterase 1	224	NP_956231	4.22926e-31	97	74	72	6	F:protein phosphatase type 2A regulator activity; F:protein phosphatase 2A binding; F:protein C-terminal methylesterase activity; P:protein amino acid demethylation; F:phosphoprotein phosphatase inhibitor activity; P:biosynthetic process
FIDO2PL01BTQ1P	interleukin 1 receptor accessory 1	231	CAG05775	7.16519e-31	89	76	68	12	P:negative regulation of exocytosis; C:integral to membrane; F:interleukin-1 receptor activity; P:innate immune response; P:synapse organization; C:neuronal cell body; P:signal transduction; P:regulation of neuron projection development; P:negative regulation of calcium ion transport via voltage-gated calcium channel activity; C:axon terminus; C:cytoplasm; C:plasma membrane
FIDO2PL01BTR4C	latrophilin receptor family member (lat-1)-like	243	CAG00449	2.43471e-23	98	54	53	0
FIDO2PL01BTR94	reversion-inducing-cysteine-rich protein with kazal motifs	173	EAW58319	6.19709e-19	93	49	46	8	P:blood vessel maturation; F:serine-type endopeptidase inhibitor activity; C:plasma membrane; F:protein binding; C:anchored to membrane; F:metalloendopeptidase inhibitor activity; C:peripheral to membrane of membrane fraction; P:extracellular matrix organization
FIDO2PL01BU1ZJ	golgi membrane protein 1	247	CAG33482	1.20137e-30	86	81	70	0
FIDO2PL01BU58A	dead (asp-glu-ala-asp) box polypeptide 25	262	XP_001148850	3.33751e-28	100	61	61	0
FIDO2PL01BU698	serine threonine kinase 11	227	CAG07726	2.02613e-25	98	57	56	0
FIDO2PL01BU78A	lipin 1	252	AAI63248	2.93855e-29	84	83	70	0
FIDO2PL01BUDMI	tfiih basal transcription factor complex helicase xpb subunit	225	CAF93977	1.90284e-23	81	74	60	0
FIDO2PL01BUDQ6	rho- coiled-coil containing protein kinase 2	216	CAG03657	1.9141e-20	88	70	62	0
FIDO2PL01BUEOB	zgc:92380 protein	212	CAF98207	1.16515e-17	85	68	58	0
FIDO2PL01BUFH0	tbc1 domain member 4	220	CAG07307	3.16505e-18	71	73	52	0
FIDO2PL01BUFR2	g protein-coupled receptor kinase 4	229	XP_689783	5.15242e-29	88	76	67	0
FIDO2PL01BUIE4	muscular dystrophy	249	CAG04995	1.36978e-26	91	73	67	25	C:membrane raft; F:zinc ion binding; F:PDZ domain binding; P:neuron projection morphogenesis; C:dystrophin-associated glycoprotein complex; C:cell-substrate junction; C:microsome; C:costamere; F:nitric-oxide synthase binding; P:sarcomere organization; F:calcium ion binding; P:olfactory nerve structural organization; C:cell surface; F:actin binding; C:sarcolemma; P:muscle attachment; P:skeletal mu…
FIDO2PL01BUIY9	chromatin modifying protein 2b	230	NP_001116769	2.83072e-11	94	39	37	0
FIDO2PL01BUM4B	v-yes-1 yamaguchi sarcoma viral oncogene homolog 1	269	P27447	1.87082e-31	98	62	61	0
FIDO2PL01BUO0K	netrin 4	274	CAF93663	1.3761e-42	94	91	86	0
FIDO2PL01BUQDM	unnamed protein product [Tetraodon nigroviridis]	221	CAG11602	1.56915e-09	79	43	34	0
FIDO2PL01BUQYW	rad50 homolog isoform 1	258	ABZ10522	5.72621e-20	100	48	48	0
FIDO2PL01BUV1C	prolyl 4-hydroxylase subunit alpha-2 precursor	228	CAG06333	3.56817e-30	94	74	70	0
FIDO2PL01BUVBR	btb poz domain-containing protein kctd6	267	CAG11300	1.25642e-35	98	77	76	0
FIDO2PL01BUX6H	vacuolar protein sorting 41 (yeast homolog)	225	XP_001101460	4.10589e-18	95	46	44	11	F:microtubule binding; C:early endosome; C:membrane fraction; P:Golgi vesicle transport; C:late endosome; C:Golgi-associated vesicle; P:intracellular protein transport; C:HOPS complex; C:cytosol; F:zinc ion binding; C:microtubule
FIDO2PL01BV0OR	novel protein tripartite motif-containing	255	CAQ14367	1.90848e-23	72	79	57	0
FIDO2PL01BV28D	cop9 constitutive photomorphogenic homolog subunit 5	227	BAE87894	8.7887e-29	100	63	63	13	F:translation initiation factor activity; P:translation; C:nucleolus; P:regulation of cell cycle; F:metal ion binding; P:regulation of transcription, DNA-dependent; P:protein deneddylation; C:transcription factor complex; C:signalosome; C:eukaryotic translation initiation factor 3 complex; F:metallopeptidase activity; F:transcription coactivator activity; P:transcription from RNA polymerase II pr…
FIDO2PL01BV2CB	zgc:158803 protein	265	NP_001083016	3.82287e-08	65	67	44	2	P:biological_process; C:cellular_component
FIDO2PL01BV4C8	transcription termination factor 1	248	XP_002721993	1.32982e-13	67	79	53	8	P:regulation of transcription, DNA-dependent; F:RNA polymerase I transcription termination factor activity; F:DNA binding; F:protein binding; P:transcription initiation from RNA polymerase I promoter; F:chromatin binding; P:chromatin remodeling; C:nucleus
FIDO2PL01BV71Y	atp2b1b protein	229	AAI21745	1.18508e-33	100	75	75	7	F:calcium-transporting ATPase activity; P:auxin biosynthetic process; P:ATP biosynthetic process; F:ATP binding; F:PDZ domain binding; P:calcium ion transport; C:integral to plasma membrane
FIDO2PL01BVBZ1	lysophosphatidic acid phosphatase type 6	229	NP_001133278	1.45539e-15	81	58	47	0
FIDO2PL01BVE2H	ceroid- neuronal 3	178	CAG05948	4.43711e-09	74	50	37	0
FIDO2PL01BVG35	c6orf174 protein	236	CAG12897	1.0634e-26	85	78	67	1	C:integral to membrane
FIDO2PL01BVGE9	ankyrin repeat and kinase domain containing 1	231	CAF97489	2.63722e-25	84	77	65	0
FIDO2PL01BVIQH	monocarboxylate transporter 7	243	XP_693288	1.62933e-27	88	77	68	0
FIDO2PL01BVJPN	chaperonin containing tcp1 subunit 6a	245	ABG56396	4.44231e-09	97	34	33	4	P:protein folding; F:unfolded protein binding; F:ATP binding; P:auxin biosynthetic process
FIDO2PL01BVNNO	g kinase anchoring protein 1	262	CAF94924	6.75612e-13	88	44	39	0
FIDO2PL01BVQJ0	synapse-associated protein 1	257	CAG00695	2.57038e-20	90	71	64	0
FIDO2PL01BVWB4	unnamed protein product [Tetraodon nigroviridis]	272	CAF95944	3.52383e-22	69	88	61	0
FIDO2PL01BVWGZ	eukaryotic translation initiation factor isoform 2	230	NP_998616	1.8221e-34	100	76	76	0
FIDO2PL01BVZ0L	unnamed protein product [Tetraodon nigroviridis]	225	CAF98056	5.0191e-16	78	64	50	0
FIDO2PL01BW0U3	polymerase i polypeptide e	233	CAG11183	3.22025e-15	67	76	51	3	F:DNA-directed RNA polymerase activity; F:DNA binding; C:nucleus
FIDO2PL01BW2LO	brca1-a complex subunit merit40	229	CAG00761	2.5512e-36	98	76	75	0
FIDO2PL01BW4HE	receptor-interacting serine threonine-protein kinase 4	271	NP_001133945	5.85621e-09	59	91	54	0
FIDO2PL01BW4UB	mannan-binding lectin serine protease 1	249	CAG02133	1.46348e-28	81	82	67	4	P:proteolysis; F:calcium ion binding; F:serine-type endopeptidase activity; F:sugar binding
FIDO2PL01BW6QU	protein	274	XP_002303136	1.33286e-37	90	91	82	0
FIDO2PL01BWBTP	actin-binding rho activating protein	246	XP_699540	2.05398e-22	96	57	55	2	F:molecular_function; P:biological_process
FIDO2PL01BWDH4	acyl-coenzyme a binding domain containing 6	230	CAQ14403	9.06399e-26	92	66	61	0
FIDO2PL01BWMBM	bcl10-interacting card protein	216	ACI68861	1.24357e-11	90	43	39	0
FIDO2PL01BWR92	sam pointed domain containing ets transcription factor	234	CAG11835	4.34221e-20	100	48	48	6	F:sequence-specific DNA binding; F:protein binding; P:multicellular organismal development; F:transcription factor activity; C:nucleus; P:regulation of transcription, DNA-dependent
FIDO2PL01BWWAR	novel protein	242	XP_698650	4.03183e-10	79	49	39	0
FIDO2PL01BWY21	unnamed protein product [Tetraodon nigroviridis]	232	CAF95058	2.39635e-10	76	43	33	0
FIDO2PL01BWYC9	unnamed protein product [Tetraodon nigroviridis]	237	CAG04951	6.26321e-11	69	63	44	0
FIDO2PL01BWZCJ	nucleolar protein 120kda	229	XP_001922354	4.51374e-25	95	62	59	6	C:nucleolus; F:S-adenosylmethionine-dependent methyltransferase activity; P:positive regulation of cell proliferation; F:RNA binding; F:protein binding; P:rRNA processing
FIDO2PL01BWZNB	unnamed protein product [Tetraodon nigroviridis]	271	CAF99268	1.17999e-09	88	36	32	0
FIDO2PL01BX1J1	chromosome 3 open reading frame 23	228	CAG02774	1.3133e-24	78	78	61	0
FIDO2PL01BX1J5	hypoxia-inducible factor alpha subunit inhibitor	280	CAF98653	6.13296e-43	95	92	88	0
FIDO2PL01BX20A	alpha 6	246	CAX12351	6.39982e-16	79	67	53	6	C:integral to membrane; P:integrin-mediated signaling pathway; C:plasma membrane part; F:receptor activity; P:cell adhesion; P:developmental process
FIDO2PL01BX9UU	ectonucleoside triphosphate diphosphohydrolase 5-like	268	XP_684862	1.30019e-32	87	89	78	0
FIDO2PL01BXA40	vitellogenin c	232	BAD93699	8.19803e-27	80	76	61	0
FIDO2PL01BXHP1	f-box and wd repeat domain containing 2	233	CAX15432	1.39038e-34	94	77	73	6	C:cytoplasm; F:ubiquitin-protein ligase activity; P:proteolysis; C:nucleus; F:protein binding; P:protein modification process
FIDO2PL01BXHQK	musashi homolog 1	260	NP_001013351	3.13107e-18	93	49	46	0
FIDO2PL01BXUY4	dishevelled-associated activator of morphogenesis 1-like	245	XP_699409	6.83762e-18	87	55	48	4	P:actin cytoskeleton organization; C:cytoskeleton; C:cytoplasm; F:actin binding
FIDO2PL01BXV3P	wu:fj80h11 protein	212	NP_001167083	1.7934e-26	88	68	60	0
FIDO2PL01BXZPO	npat protein	221	CAF90653	1.41924e-10	82	46	38	0
FIDO2PL01BY6D0	viral a-type inclusion protein	260	XP_001581403	7.72999e-09	56	86	49	0
FIDO2PL01BY7HC	dr1-associated corepressor	240	XP_001607970	4.47311e-09	85	40	34	0
FIDO2PL01BYAHM	8-oxoguanine dna-glycosylase 1	278	NP_001134019	2.11767e-27	83	79	66	0
FIDO2PL01BYCZQ	general transcription factor iiiaa	242	P79797	1.09289e-23	72	79	57	0
FIDO2PL01BYK42	bromodomain phd finger transcription factor	250	CAF95565	3.38171e-17	100	38	38	0
FIDO2PL01BYK5P	hCG2038512 [Homo sapiens]	251	EAX08317	6.15574e-11	68	60	41	0
FIDO2PL01BYQGD	galactokinase 1	242	XP_002190125	2.79213e-11	75	48	36	0
FIDO2PL01BYXF7	eef1a2 binding	223	CAF96122	2.84643e-27	89	74	66	0
FIDO2PL01BZ32U	leucine zipper-ef-hand containing transmembrane protein 1 precursor	175	CAG03791	1.99354e-17	91	56	51	4	P:cristae formation; C:mitochondrial inner membrane; F:protein binding; C:integral to membrane
FIDO2PL01BZ5GR	serologically defined colon cancer antigen 3	213	AAC18037	8.92124e-18	100	50	50	0
FIDO2PL01BZBAM	heavy polypeptide 1	278	2CEI_A	1.47335e-12	100	35	35	0
FIDO2PL01BZDBQ	hephaestin-like 1	231	CAL92184	2.72277e-30	97	67	65	0
FIDO2PL01BZDEN	ubiquitin carboxyl-terminal esterase l1 variant 1	245	BAC22191	4.42175e-25	84	73	62	0
FIDO2PL01BZFCS	malat_human ame: full=metastasis-associated lung adenocarcinoma transcript 1	257	Q9UHZ2	7.99027e-22	100	50	50	0
FIDO2PL01BZI3U	exosome component 9	237	NP_001140040	1.06093e-34	93	78	73	0
FIDO2PL01BZIUH	apoptosis regulator bax	246	NP_001070053	1.51973e-25	89	73	65	0
FIDO2PL01BZJ01	novel protein (zgc:92286)	230	NP_001002607	7.44928e-12	86	45	39	0
FIDO2PL01BZMG2	small gtpase ras-dva-3	219	ABB84864	1.47022e-15	81	65	53	0
FIDO2PL01BZQYT	unnamed protein product [Tetraodon nigroviridis]	221	CAF96764	5.21154e-13	85	48	41	0
FIDO2PL01BZRK8	subfamily member 12	241	NP_997824	4.30252e-28	95	69	66	5	P:protein folding; C:integral to membrane; C:endoplasmic reticulum; F:unfolded protein binding; F:heat shock protein binding
FIDO2PL01BZUJY	glycogen muscle form	236	NP_001018464	2.69794e-38	100	78	78	0
FIDO2PL01BZWBJ	PREDICTED: hypothetical protein [Pan troglodytes]	231	XP_530695	6.70641e-29	98	62	61	0
FIDO2PL01BZXU6	thump domain containing 3	236	CAG06813	8.40628e-32	97	70	68	0
FIDO2PL01BZYTP	microcephalin	226	NP_001035453	6.76781e-21	83	67	56	0
FIDO2PL01C0084	unnamed protein product [Tetraodon nigroviridis]	214	CAG11939	1.68638e-08	97	34	33	0
FIDO2PL01C012X	mesenchyme homeobox 2	243	XP_001363903	2.78566e-19	75	72	54	10	F:transcription regulator activity; P:somite specification; P:limb development; P:angiogenesis; P:regulation of transcription; F:sequence-specific DNA binding; P:skeletal muscle tissue development; F:protein binding; P:palate development; C:cytoplasm
FIDO2PL01C014Y	carbonyl reductase	248	ACK99046	1.7973e-10	87	39	34	3	F:oxidoreductase activity; P:oxidation reduction; F:binding
FIDO2PL01C01X5	protein-tyrosine phosphatase mitochondrial mitochondrial precursor	236	ACI67910	5.66483e-12	88	43	38	3	F:protein tyrosine phosphatase activity; P:protein amino acid dephosphorylation; F:protein tyrosine/serine/threonine phosphatase activity
FIDO2PL01C032Z	factor for adipocyte differentiation 158	230	CAF92588	1.76485e-29	93	76	71	2	F:protein binding; C:integral to membrane
FIDO2PL01C043F	unnamed protein product [Tetraodon nigroviridis]	213	CAF96349	3.39794e-09	91	34	31	0
FIDO2PL01C05IQ	neurofibromatosis isoform cra_a	223	AAB48379	1.19313e-33	100	74	74	0
FIDO2PL01C05M1	hCG2030582 [Homo sapiens]	224	EAW48014	3.5886e-22	77	74	57	0
FIDO2PL01C0693	wd repeat domain 54	243	NP_001003630	2.44036e-15	97	46	45	0
FIDO2PL01C07NF	elastase pancreatic	208	CAG06304	8.96023e-26	91	67	61	0
FIDO2PL01C09NN	integrin beta 4	221	CAG02568	4.86656e-19	77	72	56	7	C:soluble fraction; C:membrane fraction; C:basal plasma membrane; P:cell adhesion; P:filopodium assembly; C:cell cortex; C:integrin complex
FIDO2PL01C0ALQ	cyclin g2	221	NP_998337	8.30109e-19	80	73	59	1	P:regulation of cell cycle
FIDO2PL01C0CP4	mmp37-like mitochondrial precursor	281	NP_001032196	1.98414e-09	87	41	36	0
FIDO2PL01C0FBR	mediator complex subunit 22	210	ACO09103	1.17177e-09	97	34	33	4	C:mediator complex; P:regulation of transcription from RNA polymerase II promoter; F:protein binding; F:RNA polymerase II transcription mediator activity
FIDO2PL01C0HU1	unnamed protein product [Tetraodon nigroviridis]	232	CAG04049	1.0068e-08	80	42	34	0
FIDO2PL01C0I2Q	tpa: tpa_inf: fam20c3	218	DAA01886	3.62129e-14	64	71	46	0
FIDO2PL01C0JFY	transforming growth factor beta regulator 1	248	NP_001107918	1.3666e-34	95	82	78	8	P:DNA replication; P:cell cycle arrest; P:negative regulation of cell proliferation; F:DNA binding; F:protein binding; P:protein stabilization; C:nucleus; P:nucleolus to nucleoplasm transport
FIDO2PL01C0UM7	cytochrome family subfamily b	190	NP_001004587	4.24532e-23	87	62	54	4	F:sterol 12-alpha-hydroxylase activity; C:endoplasmic reticulum membrane; F:electron carrier activity; F:heme binding
FIDO2PL01C0WYZ	phosphoinositide-3- alpha polypeptide	157	NP_001119972	6.1184e-14	95	40	38	0
FIDO2PL01C0XSR	wd repeat domain 54	152	NP_001003630	4.11696e-10	97	37	36	0
FIDO2PL01C18WZ	nuclear receptor coactivator 2	235	CAF98038	1.53724e-33	95	73	70	0
FIDO2PL01C1DIC	caseinolytic atp- proteolytic subunit homolog ( coli)	240	CAG05962	2.27611e-37	100	78	78	0
FIDO2PL01C1K5R	dna replication licensing factor mcm5	238	ACN11037	7.60316e-33	97	75	73	0
FIDO2PL01C1LVK	ok sw-	206	BAB93502	1.69768e-08	78	41	32	0
FIDO2PL01C1NNI	reverse transcriptase	257	AAS83200	1.49645e-44	92	85	79	3	F:RNA binding; F:RNA-directed DNA polymerase activity; P:RNA-dependent DNA replication
FIDO2PL01C1PC8	homo sapiens camp responsive element binding 1	220	BAC85249	3.5075e-09	61	59	36	9	C:integral to membrane; P:regulation of transcription, DNA-dependent; F:sequence-specific DNA binding; F:protein dimerization activity; F:transcription factor activity; P:signal transduction; P:response to unfolded protein; C:endoplasmic reticulum membrane; C:nucleus
FIDO2PL01C1PXG	oxysterol binding 3a	238	ABF22369	1.25907e-19	94	51	48	0
FIDO2PL01C1WGU	transcription elongation factor spt5 isoform a	216	CAF88423	1.56221e-30	100	70	70	15	P:neuron migration; P:positive regulation of RNA elongation from RNA polymerase II promoter; P:cell cycle; P:positive regulation of transcription from RNA polymerase II promoter; P:retroviral genome replication; F:enzyme binding; P:negative regulation of transcription from RNA polymerase II promoter; F:positive transcription elongation factor activity; F:negative transcription elongation factor a…
FIDO2PL01C207W	carboxypeptidase x 2 (m14 family)	238	CAG13328	6.43646e-32	89	78	70	0
FIDO2PL01C2278	methionine-trna synthetase	241	NP_956370	1.17441e-17	71	76	54	6	P:rRNA transcription; C:mitochondrion; C:nucleolus; F:methionine-tRNA ligase activity; F:nucleotide binding; P:methionyl-tRNA aminoacylation
FIDO2PL01C24KV	lim homeobox 8	237	CAF94375	1.74876e-37	96	78	75	9	F:zinc ion binding; P:odontogenesis of dentine-containing tooth; P:female gonad development; P:regulation of transcription, DNA-dependent; P:learning or memory; F:sequence-specific DNA binding; F:transcription factor activity; C:nucleus; P:forebrain neuron development
FIDO2PL01C27FR	novel protein (zgc:100869)	246	XP_002665513	1.84915e-39	98	81	80	11	P:histone H3-K14 acetylation; P:histone H4-K12 acetylation; P:histone H2A acetylation; C:nucleolus; P:regulation of transcription; P:histone H4-K5 acetylation; C:MOZ/MORF histone acetyltransferase complex; C:NuA4 histone acetyltransferase complex; F:protein binding; P:histone H4-K8 acetylation; P:histone H4-K16 acetylation
FIDO2PL01C27JI	carboxypeptidase x 2 (m14 family)	232	CAG13328	3.21631e-31	89	77	69	6	C:extracellular space; P:cell adhesion; P:proteolysis; F:metallocarboxypeptidase activity; F:zinc ion binding; F:protein binding
FIDO2PL01C28GC	psi reaction center subunit iii	259	ABK26819	6.77987e-13	86	46	40	0
FIDO2PL01C297P	phospholipase group x	241	NP_001120337	1.48219e-20	86	58	50	0
FIDO2PL01C298H	pleckstrin homology domain family o member 1	218	EAW53583	8.57937e-32	100	69	69	3	C:nucleus; C:cytoplasm; C:plasma membrane
FIDO2PL01C2ASQ	PREDICTED: hypothetical protein [Macaca mulatta]	235	XP_001102004	4.81203e-11	94	35	33	0
FIDO2PL01C2EN6	isoform 3	213	CAG06426	8.35003e-16	86	53	46	0
FIDO2PL01C2ESR	trna-dihydrouridine synthase 4-like pp35	248	ACQ58097	1.46688e-20	96	54	52	4	F:FAD binding; P:oxidation reduction; F:tRNA dihydrouridine synthase activity; P:tRNA processing
FIDO2PL01C2G9O	tpa: tpa_exp: claudin 25b	236	DAA06163	2.63142e-09	89	38	34	3	C:integral to membrane; F:structural molecule activity; C:tight junction
FIDO2PL01C2GJ3	triple functional domain (ptprf interacting)	236	NP_001123393	2.45153e-23	100	55	55	8	F:Rho guanyl-nucleotide exchange factor activity; C:cytosol; F:protein serine/threonine kinase activity; F:ATP binding; P:regulation of Rho protein signal transduction; P:induction of apoptosis by extracellular signals; P:protein amino acid phosphorylation; P:transmembrane receptor protein tyrosine phosphatase signaling pathway
FIDO2PL01C2RO2	l-xylulose reductase	227	ACQ57908	1.77086e-29	89	75	67	0
FIDO2PL01C2RYB	PREDICTED: hypothetical protein [Pan troglodytes]	226	XP_001140638	1.41117e-18	77	75	58	0
FIDO2PL01C2WQI	unnamed protein product [Tetraodon nigroviridis]	273	CAG07100	5.8354e-09	84	38	32	0
FIDO2PL01C3027	fish virus induced trim protein	236	ACO13467	7.36426e-28	84	78	66	0
FIDO2PL01C36ZJ	multiple egf-like-domains 8-like	266	XP_002664948	1.49106e-20	83	78	65	0
FIDO2PL01C3BMY	dep domain-containing protein 7	231	AAH95813	2.31031e-21	86	67	58	0
FIDO2PL01C3F10	sec23a ( cerevisiae)	221	XP_001513018	1.07914e-34	98	73	72	10	C:cytosol; F:zinc ion binding; C:Golgi membrane; P:cellular membrane organization; F:protein binding; C:smooth endoplasmic reticulum membrane; C:COPII vesicle coat; P:ER to Golgi vesicle-mediated transport; C:perinuclear region of cytoplasm; P:intracellular protein transport
FIDO2PL01C3F6Z	cornifelin homolog b	239	XP_706757	2.07303e-14	71	57	41	3	F:molecular_function; P:biological_process; C:cellular_component
FIDO2PL01C3G2T	short-chain dehydrogenase reductase sdr	216	NP_001013468	2.84701e-32	95	71	68	4	P:oxidation reduction; F:O-methyltransferase activity; F:oxidoreductase activity; F:binding
FIDO2PL01C3GA4	polymerase (dna directed) delta regulatory subunit	220	NP_001136183	6.39217e-11	70	60	42	6	P:DNA-dependent DNA replication; F:DNA-directed DNA polymerase activity; P:nucleotide-excision repair, DNA gap filling; C:nucleoplasm; F:DNA binding; F:protein binding
FIDO2PL01C3IYJ	5 - cytosolic iii	215	CAF93645	9.15852e-31	95	70	67	0
FIDO2PL01C3NJY	synaptojanin 1	237	CAG00447	8.67899e-37	93	79	74	0
FIDO2PL01C3P5X	pumilio 2	191	NP_001117710	8.52611e-24	100	57	57	0
FIDO2PL01C3VTS	protocadherin 2a34	242	ABL75872	1.288e-32	97	79	77	4	C:integral to membrane; P:homophilic cell adhesion; F:calcium ion binding; C:plasma membrane
FIDO2PL01C3WS6	capn8 protein	227	AAH95824	1.8964e-23	85	75	64	0
FIDO2PL01C3WSF	unnamed protein product [Tetraodon nigroviridis]	250	CAF98440	4.4269e-09	61	60	37	0
FIDO2PL01C3Y3U	regucalcin	235	CAG01328	5.86867e-17	84	59	50	0
FIDO2PL01C47VA	heavy polypeptide skeletal muscle	215	BAF49657	4.12062e-23	100	57	57	5	C:myosin filament; F:actin binding; P:somite specification; F:ATP binding; F:motor activity
FIDO2PL01C48FS	inositol or phosphatidylinositol	232	CBI32835	1.07567e-10	70	58	41	0
FIDO2PL01C4AFU	tubulin tyrosine ligase-like member 12	232	CAF94125	2.72909e-22	83	72	60	0
FIDO2PL01C4BFP	complement component q subcomponent-like 2	232	XP_683865	5.47348e-39	100	77	77	0
FIDO2PL01C4CRZ	ino80 complex subunit e	244	CAF97810	2.27882e-21	80	70	56	0
FIDO2PL01C4HGE	rrna promoter binding protein	179	XP_001916395	1.05269e-10	75	56	42	4	F:transcription factor binding; F:transcription factor activity; P:rRNA transcription; P:cell proliferation
FIDO2PL01C4JSZ	protein	238	XP_002311335	2.28925e-29	97	70	68	1	F:protein domain specific binding
FIDO2PL01C4KY2	novel protein vertebrate p21 -activated kinase 6	258	XP_002195493	5.73951e-12	90	43	39	0
FIDO2PL01C4OHI	forkhead box d3	237	NP_001153925	5.66483e-12	62	72	45	7	P:regulation of transcription, DNA-dependent; P:transcription; F:sequence-specific DNA binding; P:regulation of transcription; F:DNA binding; F:transcription factor activity; C:nucleus
FIDO2PL01C4SRB	smc5 protein	207	AAI65244	1.2532e-19	90	65	59	5	F:ATP binding; C:chromosome; C:nucleus; P:DNA recombination; P:DNA repair
FIDO2PL01C4UDX	unnamed protein product [Tetraodon nigroviridis]	223	CAF89047	1.85358e-10	67	62	42	0
FIDO2PL01C4XG5	glutamate-cysteine catalytic subunit	196	AAH45303	5.68706e-28	98	64	63	15	P:response to oxidative stress; P:response to hormone stimulus; P:glutathione biosynthetic process; F:ADP binding; F:glutamate binding; P:cell redox homeostasis; P:response to heat; P:anti-apoptosis; F:glutamate-cysteine ligase activity; P:glutamate metabolic process; F:magnesium ion binding; F:coenzyme binding; P:negative regulation of transcription; P:regulation of blood vessel size; P:cysteine…
FIDO2PL01C4YOX	coproporphyrinogen oxidase	257	CAK04614	8.85479e-13	67	74	50	0
FIDO2PL01C5039	novel protein	217	CAF94429	1.32249e-29	98	65	64	0
FIDO2PL01C5167	cysteine and glycine-rich protein 1	248	ACQ57938	1.46348e-28	95	60	57	0
FIDO2PL01C51XS	zona pellucida glycoprotein 2 prepro	222	XP_001340509	3.60911e-14	73	67	49	0
FIDO2PL01C54SB	sonic hedgehog	185	NP_571163	5.76981e-12	88	43	38	0
FIDO2PL01C55BC	im:7147183 protein	241	NP_001133244	1.42897e-31	97	71	69	0
FIDO2PL01C56DJ	multidrug resistance associated protein 2	242	NP_001118127	7.08391e-23	89	65	58	0
FIDO2PL01C58W0	protein smg9	235	XP_001923815	3.55215e-22	72	77	56	3	C:intracellular; P:nuclear-transcribed mRNA catabolic process, nonsense-mediated decay; F:protein binding
FIDO2PL01C5B79	zinc finger protein 509	249	EAW82435	1.16228e-17	65	82	54	0
FIDO2PL01C5CD8	smoothened homolog	229	CAF97226	2.72572e-38	98	76	75	0
FIDO2PL01C5CFJ	gata zinc finger domain-containing protein 1	248	CAG11159	7.51621e-25	100	57	57	0
FIDO2PL01C5ELP	ubiquitin specific peptidase 25	224	CAF95012	2.55986e-36	95	73	70	0
FIDO2PL01C5H6L	protein phosphatase regulatory subunit 1	229	CAG11784	2.55712e-28	85	75	64	1	F:binding
FIDO2PL01C5Q6B	heme oxygenase	248	ABL74501	2.25782e-29	97	71	69	0
FIDO2PL01C5SGL	c5orf44 protein	237	BAB14633	1.81388e-26	79	77	61	0
FIDO2PL01C5TC2	lecithin retinol acyltransferase	238	CAF96588	9.93004e-33	93	79	74	0
FIDO2PL01C5W9M	synovial x breakpoint 2 interacting protein	221	CAK03613	5.19947e-21	80	73	59	0
FIDO2PL01C5Y7P	u3 small nucleolar ribonucleoprotein protein imp3	229	CAF97567	1.18783e-25	87	74	65	2	F:rRNA binding; C:ribonucleoprotein complex
FIDO2PL01C5YWP	nadh dehydrogenase	178	ZP_04567993	9.88484e-09	92	39	36	3	P:oxidation reduction; F:oxidoreductase activity; F:NAD or NADH binding
FIDO2PL01C5ZKX	mannosyl (alpha- -)-glycoprotein beta- -n- isozyme a	219	NP_001089305	1.04876e-29	93	72	67	0
FIDO2PL01C611C	unnamed protein product [Tetraodon nigroviridis]	279	CAG07206	2.34136e-26	75	79	60	0
FIDO2PL01C613K	four and a half lim domains 3	245	CAF96154	3.2565e-44	97	81	79	0
FIDO2PL01C622O	novel protein (zgc:158256)	240	NP_001038437	4.01771e-34	92	79	73	0
FIDO2PL01C646Y	elongation factor 1-alpha 1	233	BAE16017	1.6424e-35	100	75	75	7	F:translation elongation factor activity; F:GTP binding; C:eukaryotic translation elongation factor 1 complex; F:protein binding; C:cytosol; P:translational elongation; F:GTPase activity
FIDO2PL01C68H5	inner centromere protein	221	NP_001153903	2.26585e-08	78	52	41	0
FIDO2PL01C6FQX	fibronectin type iii domain containing 3b isoform 2	257	CAF95900	6.13214e-14	95	44	42	0
FIDO2PL01C6L7Q	ubiquitin thiolesterase 3	229	NP_001093229	2.32357e-13	82	47	39	0
FIDO2PL01C6ONV	coiled-coil and c2 domain containing 2a	215	CAG10998	1.0503e-18	80	71	57	0
FIDO2PL01C6P8Q	PREDICTED: hypothetical protein LOC327352 [Danio rerio]	248	XP_002662990	1.16498e-09	59	57	34	0
FIDO2PL01C6PBI	light chain 1	252	AAH05343	1.61618e-19	73	72	53	0
FIDO2PL01C6RN3	f-box protein 30	249	CAG03587	8.04903e-19	72	77	56	0
FIDO2PL01C6TLQ	progranulin type i	211	ACB59380	7.84158e-14	75	49	37	0
FIDO2PL01C6VRV	spectrin repeat nuclear envelope 1	224	CAG03597	3.35883e-20	73	73	54	0
FIDO2PL01C6WJE	uncharacterized protein kiaa1033	233	XP_416312	1.43882e-31	93	77	72	1	C:WASH complex
FIDO2PL01C70WH	hypothetical protein [Macaca fascicularis]	241	BAB69707	2.21998e-08	58	51	30	0
FIDO2PL01C72ZK	peptidyl-prolyl cis-trans isomerase sdccag10	247	NP_957397	1.62747e-19	71	83	59	1	F:isomerase activity
FIDO2PL01C78HK	usher syndrome 1g (autosomal recessive)	229	NP_001002188	2.47103e-31	95	68	65	10	C:cytoplasm; P:photoreceptor cell maintenance; P:inner ear morphogenesis; P:sensory perception of sound; P:response to stimulus; P:equilibrioception; P:inner ear receptor cell differentiation; C:membrane; C:actin cytoskeleton; F:protein homodimerization activity
FIDO2PL01C78WG	novel protein	232	CAG10665	3.45231e-17	84	63	53	0
FIDO2PL01C7B9Y	protein	269	XP_002330629	7.37385e-20	79	72	57	2	C:anchored to membrane; C:cytoplasmic membrane-bounded vesicle
FIDO2PL01C7EM5	meningioma expressed antigen 5 isoform 1	262	XP_001927682	4.0893e-18	70	70	49	0
FIDO2PL01C7OYI	phosphatidylinositol 4-kinase type 2 beta	241	CAG03281	1.47533e-36	96	79	76	0
FIDO2PL01C7QM0	carbonic anhydrase	255	NP_001133769	3.83655e-32	94	74	70	0
FIDO2PL01C7TJZ	ras and rab interactor 2	227	CAG06165	1.71125e-32	97	75	73	4	F:GTPase activator activity; P:signal transduction; P:endocytosis; F:protein binding
FIDO2PL01C7UUX	l-xylulose reductase	236	ACQ57908	8.40628e-32	93	78	73	11	P:NADP metabolic process; C:acrosomal vesicle; P:D-xylose metabolic process; C:brush border; C:microvillus; C:plasma membrane; F:protein binding; P:oxidation reduction; P:glucose metabolic process; F:L-xylulose reductase (NADP+) activity; P:xylulose metabolic process
FIDO2PL01C7VJZ	ezrin-radixin-moesin-binding phosphoprotein 50	237	ACN10562	2.89591e-24	85	71	61	0
FIDO2PL01C7YFN	gc-rich sequence dna-binding factor homolog	255	CAG00478	2.48678e-31	66	116	77	0
FIDO2PL01C7YG2	cytohesin 1	240	NP_956016	3.88245e-37	98	75	74	0
FIDO2PL01C7YUB	nuclear receptor subfamily group member 3	243	CAF93476	7.3307e-20	96	51	49	0
FIDO2PL01C8112	ephrin type-a receptor 4a	194	CAM14135	2.31428e-21	88	62	55	0
FIDO2PL01C81US	fucosyltransferase 10 (alpha ( ) fucosyltransferase)	222	XP_002189932	1.84073e-34	98	70	69	0
FIDO2PL01C83K0	bat5l protein	259	NP_001104648	3.57007e-38	96	76	73	0
FIDO2PL01C848U	cyclin b3	250	BAD52075	1.78898e-26	75	86	65	1	P:cellular process
FIDO2PL01C86R7	neuron navigator 1	230	CAG07370	1.65568e-19	81	66	54	0
FIDO2PL01C885Q	homology subfamily a member 5	259	XP_425006	2.56443e-28	94	76	72	0
FIDO2PL01C887T	phosphorylase beta	241	XP_698197	4.61822e-14	87	48	42	0
FIDO2PL01C895V	lysophospholipid acyltransferase 7	235	CAF97899	1.18524e-09	77	45	35	3	F:acyltransferase activity; C:integral to membrane; P:phospholipid biosynthetic process
FIDO2PL01C8AVC	transcription factor dp-1	256	ABI96690	2.75584e-22	96	54	52	3	C:transcription factor complex; F:transcription factor activity; P:regulation of transcription, DNA-dependent
FIDO2PL01C8BTW	contactin associated 3b	232	BAB21805	4.07809e-18	100	44	44	7	C:extracellular region; C:integral to membrane; P:signal transduction; P:cell adhesion; P:cell recognition; F:receptor binding; C:plasma membrane
FIDO2PL01C8CDV	novel protein myosin ib	239	CAG10100	3.52786e-22	93	64	60	0
FIDO2PL01C8DDT	unnamed protein product [Tetraodon nigroviridis]	227	CAF90593	6.54813e-08	85	34	29	0
FIDO2PL01C8GOD	mitogen-activated protein kinase kinase kinase 14	265	CAG02785	2.62906e-33	87	88	77	3	P:protein amino acid phosphorylation; F:ATP binding; F:protein serine/threonine kinase activity
FIDO2PL01C8I3U	eph receptor a4b	228	CAG06982	9.38992e-31	92	75	69	0
FIDO2PL01C8I7K	coagulation factor ii	196	NP_001027780	4.83677e-11	78	57	45	0
FIDO2PL01C8PGC	eukaryotic translation elongation factor 1 alpha 1	237	BAD96762	9.0022e-26	100	57	57	0
FIDO2PL01C8QW4	6-phosphogluconate dehydrogenase	210	ACN10812	2.51088e-28	92	66	61	0
FIDO2PL01C8RGW	nmda receptor subunit nr1	210	CAP70079	9.85084e-33	100	69	69	49	P:regulation of dendrite morphogenesis; P:prepulse inhibition; F:neurotransmitter binding; C:synaptosome; P:regulation of long-term neuronal synaptic plasticity; F:voltage-gated cation channel activity; F:extracellular-glutamate-gated ion channel activity; P:olfactory learning; C:growth cone; C:postsynaptic density; P:regulation of synaptogenesis; P:regulation of axonogenesis; P:ionotropic glutam…
FIDO2PL01C8RV9	chromosome 14 open reading frame 101	247	CAG10587	5.22325e-26	78	82	64	0
FIDO2PL01C8VGV	unnamed protein product [Tetraodon nigroviridis]	172	CAG03985	4.03914e-10	84	45	38	0
FIDO2PL01C8WQY	#NAME?	226	CAF99327	1.15441e-20	83	73	61	0
FIDO2PL01C8Y38	unnamed protein product [Tetraodon nigroviridis]	233	CAG01747	4.05477e-26	89	76	68	0
FIDO2PL01C92AT	ubiquitin specific peptidase 1	224	CAG11577	7.24757e-15	89	47	42	0
FIDO2PL01C94D1	translation initiation factor if-2	252	ZP_04567141	2.83962e-32	93	83	78	0
FIDO2PL01C94RS	protein cgmp- type i	223	ACM89297	7.23845e-31	95	74	71	0
FIDO2PL01C94WH	serpin peptidase clade f (alpha-2 pigment epithelium derived factor) member 2	260	CAG08931	5.51405e-23	74	86	64	1	F:protein binding
FIDO2PL01C95UU	protein	256	XP_002334100	9.17408e-18	98	50	49	0
FIDO2PL01C96QZ	coatomer protein subunit beta 1	225	NP_001133821	2.92886e-32	97	75	73	9	C:COPI vesicle coat; C:cytosol; P:retrograde vesicle-mediated transport, Golgi to ER; P:intra-Golgi vesicle-mediated transport; F:protein binding; P:COPI coating of Golgi vesicle; P:interspecies interaction between organisms; P:intracellular protein transport; F:structural molecule activity
FIDO2PL01C98CA	guanylate cyclase activating protein 2	218	NP_001027857	8.29055e-35	100	72	72	0
FIDO2PL01C9A2S	cytochrome family subfamily polypeptide 1	252	NP_001018358	4.69147e-27	77	84	65	2	F:oxidoreductase activity; F:iron ion binding
FIDO2PL01C9BA1	dystonin	207	EAX04465	1.99151e-33	100	68	68	0
FIDO2PL01C9BL1	hairy enhancer-of-split related with yrpw motif 1	239	CAG11961	1.53739e-09	69	55	38	0
FIDO2PL01C9DMH	lipase maturation factor 1	251	CAF92898	2.24476e-37	94	78	74	3	C:endoplasmic reticulum membrane; C:integral to membrane; P:protein secretion
FIDO2PL01C9ESR	interferon regulatory factor 3	268	ACY69212	1.64093e-35	89	89	80	0
FIDO2PL01C9FO7	ptpmt1 protein	238	NP_783859	1.34208e-29	100	65	65	0
FIDO2PL01C9K2H	serine hydroxymethyltransferase 2	151	CAG03229	1.32548e-16	95	45	43	13	P:glycine biosynthetic process from serine; C:mitochondrial inner membrane; F:identical protein binding; C:mitochondrial nucleoid; P:one-carbon metabolic process; C:mitochondrial intermembrane space; F:glycine hydroxymethyltransferase activity; F:amino acid binding; P:positive regulation of cell proliferation; F:L-allo-threonine aldolase activity; P:protein homotetramerization; F:pyridoxal phosph…
FIDO2PL01C9MJO	eukaryotic translation initiation factor subunit 1 alpha	165	NP_001127006	3.43332e-17	94	55	52	0
FIDO2PL01C9N9L	fatty acid delta-6 desaturase	243	ACI32415	2.86272e-40	95	80	76	5	P:fatty acid biosynthetic process; F:stearoyl-CoA 9-desaturase activity; F:heme binding; P:oxidation reduction; F:linoleoyl-CoA desaturase activity
FIDO2PL01C9OBQ	unnamed protein product [Tetraodon nigroviridis]	232	CAG01845	5.33851e-10	77	53	41	0
FIDO2PL01C9QI6	wd repeat domain 55	226	NP_001129989	6.97117e-34	96	75	72	0
FIDO2PL01C9QJC	phosphatidylinositol transfer cytoplasmic 1	260	CAG03140	7.16825e-39	95	86	82	0
FIDO2PL01C9RQH	ap-1 complex subunit sigma-3	256	CAG07687	3.97942e-21	88	60	53	0
FIDO2PL01C9SE6	myosin heavy chain	233	BAH56385	1.39038e-34	100	77	77	4	C:myosin filament; F:actin binding; F:ATP binding; F:motor activity
FIDO2PL01C9VRU	pollen specific protein	249	XP_002299087	1.15422e-41	100	82	82	0
FIDO2PL01C9W3Y	lchain crystal structure of humanized kr127 fab	223	BAG62953	1.84073e-34	100	74	74	0
FIDO2PL01C9WOO	utrophin	215	CAD67583	5.03711e-21	87	63	55	10	C:cytoplasm; P:muscle organ development; C:membrane fraction; C:plasma membrane part; P:muscle contraction; F:actin binding; P:positive regulation of cell-matrix adhesion; F:calcium ion binding; F:zinc ion binding; C:synapse
FIDO2PL01C9X9E	dihydrouridine synthase 1-like ( cerevisiae)	183	EDM06906	5.41795e-10	89	37	33	4	F:FAD binding; P:oxidation reduction; F:tRNA dihydrouridine synthase activity; P:tRNA processing
FIDO2PL01C9XYE	vesicle docking protein isoform cra_a	237	CAD89917	7.62082e-25	100	62	62	0
FIDO2PL01CA3DK	60 kda lysophospholipase	233	NP_001096091	6.25562e-27	89	77	69	2	F:asparaginase activity; P:cellular amino acid metabolic process
FIDO2PL01CA41H	unnamed protein product [Tetraodon nigroviridis]	242	CAF95033	5.08846e-13	66	78	52	0
FIDO2PL01CA4V7	unnamed protein product [Tetraodon nigroviridis]	255	CAG00726	7.78436e-09	94	34	32	0
FIDO2PL01CA5DS	PREDICTED: hypothetical protein XP_002342358 [Homo sapiens]	218	XP_002342358	2.123e-14	70	58	41	0
FIDO2PL01CADIH	trypsinogen 3	232	XP_693464	3.01736e-21	94	53	50	0
FIDO2PL01CADT9	kinase insert domain receptor (a type iii receptor tyrosine kinase) b	241	ABP97103	1.02645e-21	88	60	53	34	P:hemopoiesis; P:vascular endothelial growth factor receptor signaling pathway; P:positive regulation of TOR signaling pathway; P:cell maturation; C:neuron projection; F:growth factor binding; P:surfactant homeostasis; P:ovarian follicle development; P:neuron projection morphogenesis; P:lung alveolus development; P:protein amino acid autophosphorylation; P:positive regulation of phosphoinositide …
FIDO2PL01CAJVU	synapsin isoform cra_c	277	CAF88915	9.53994e-28	69	95	66	6	C:cell junction; C:synaptic vesicle membrane; F:ATP binding; P:neurotransmitter secretion; F:protein binding; F:catalytic activity
FIDO2PL01CANVD	unnamed protein product [Homo sapiens]	247	CAA26321	1.249e-11	97	35	34	0
FIDO2PL01CAPX7	lat52_sollc ame: full=anther-specific protein lat52 flags: precursor	258	P13447	7.01607e-10	66	57	38	0
FIDO2PL01CAS7X	start domain containing 3	260	XP_002664756	3.83636e-08	61	77	47	6	F:cholesterol binding; P:lipid transport; F:lipid binding; F:cholesterol transporter activity; P:steroid biosynthetic process; P:transport
FIDO2PL01CAU8S	adaptor-related protein complex beta 1 subunit	220	CAF97314	3.48318e-33	100	71	71	0
FIDO2PL01CAUTB	17-beta-hydroxysteroid dehydrogenase 14	200	NP_001134325	8.46196e-16	87	54	47	0
FIDO2PL01CB0C5	disulfide-isomerase a3 precursor	249	ACI33158	7.77805e-22	75	82	62	0
FIDO2PL01CB1Z3	four and a half lim domains protein 2	208	ACI67029	3.87766e-37	98	67	66	9	C:M band; C:Z disc; P:regulation of transcription from RNA polymerase II promoter; P:response to hormone stimulus; F:zinc ion binding; C:cytoskeleton; F:identical protein binding; C:focal adhesion; C:nucleus
FIDO2PL01CB4LY	microfibrillar-associated protein 1	256	NP_957311	5.56572e-15	93	48	45	0
FIDO2PL01CB4NU	1-aminocyclopropane-1-carboxylate synthase homolog (non-functional)	224	NP_001014345	4.676e-30	91	74	68	0
FIDO2PL01CB9P7	phospholipase beta 1 (phosphoinositide-specific)	269	CAG00327	5.61983e-36	95	89	85	0
FIDO2PL01CBG2R	phosphatidylinositol-specific phospholipase c x domain-containing protein 1	258	NP_001134641	9.79012e-12	76	47	36	3	P:intracellular signaling pathway; F:phospholipase C activity; P:lipid metabolic process
FIDO2PL01CBG9Q	1-acylglycerol-3-phosphate o-acyltransferase 3	125	CAF94227	4.95689e-16	97	41	40	2	P:metabolic process; F:acyltransferase activity
FIDO2PL01CBICT	polymerase ii (dna directed) polypeptide a isoform 1	256	CAG00699	1.40554e-42	100	85	85	0
FIDO2PL01CBJ7S	phosphoglucomutase 1	251	CAG11588	3.35435e-33	84	83	70	6	P:response to radiation; P:cellular calcium ion homeostasis; P:glucose metabolic process; F:magnesium ion binding; F:phosphoglucomutase activity; C:cytosol
FIDO2PL01CBSF1	sorting nexin 5	235	CAG09508	4.62851e-30	93	77	72	0
FIDO2PL01CBVM8	kelch-like 33	262	XP_001332142	3.34526e-20	67	84	57	1	F:protein binding
FIDO2PL01CBW9P	brca1 associated protein	208	CAG05318	2.13764e-19	100	49	49	0
FIDO2PL01CBX7K	phosphorylase beta	237	XP_698197	3.41291e-33	100	70	70	0
FIDO2PL01CC08L	unnamed protein product [Tetraodon nigroviridis]	251	CAG03989	2.76319e-11	79	54	43	0
FIDO2PL01CC08O	prolyl-trna synthetase	225	CAG11600	5.74259e-12	84	46	39	0
FIDO2PL01CC27D	tbp-like 1	202	Q5U385	7.41304e-12	94	38	36	0
FIDO2PL01CC6S6	nucleolar pre-rrna processing homolog	228	NP_956039	4.08251e-26	90	74	67	0
FIDO2PL01CCB1Z	lysyl oxidase-like 2b	221	AAI55757	7.75158e-25	87	66	58	10	F:scavenger receptor activity; C:extracellular space; P:protein modification process; F:copper ion binding; F:electron carrier activity; P:cell adhesion; P:aging; P:oxidation reduction; F:oxidoreductase activity, acting on the CH-NH2 group of donors, oxygen as acceptor; C:membrane
FIDO2PL01CCCHC	haloacid dehalogenase-like hydrolase domain containing 1a	244	NP_001018451	3.17246e-31	87	81	71	0
FIDO2PL01CCG6Q	von willebrand factor a domain containing 5a-like	180	ACY30364	2.76383e-19	86	60	52	0
FIDO2PL01CCGNF	si:dkey- protein	249	AAI60628	4.41665e-17	91	48	44	0
FIDO2PL01CCJ8Q	testis- isoform cra_a	261	AAQ16198	7.41797e-36	100	77	77	0
FIDO2PL01CCNX8	apolipoprotein b	226	ACO82023	5.19396e-13	83	54	45	0
FIDO2PL01CCNZ6	unnamed protein product [Tetraodon nigroviridis]	238	CAG12580	2.71678e-14	86	44	38	0
FIDO2PL01CCOXO	cryptochrome 1a	228	CAK05311	1.95338e-36	97	76	74	12	P:DNA repair; P:response to light stimulus; C:transcription factor complex; P:protein-chromophore linkage; P:regulation of transcription; P:entrainment of circadian clock; F:DNA binding; F:DNA photolyase activity; F:protein binding; F:nucleotide binding; F:photoreceptor activity; P:response to hydrogen peroxide
FIDO2PL01CCY3B	thyroid hormone receptor interactor 3	236	XP_001096419	3.20924e-15	74	63	47	4	F:metal ion binding; C:intracellular; F:thyroid hormone receptor binding; P:regulation of transcription, DNA-dependent
FIDO2PL01CCY6M	ring finger protein 141	234	AAP36723	2.01236e-25	96	64	62	0
FIDO2PL01CCYVP	n-deacetylase n-sulfotransferase (heparan glucosaminyl) 2	227	CAF93152	3.45605e-25	91	59	54	5	C:Golgi membrane; F:[heparan sulfate]-glucosamine N-sulfotransferase activity; P:heparan sulfate proteoglycan biosynthetic process; F:hydrolase activity; C:integral to membrane
FIDO2PL01CD139	ring finger protein 219	235	CAF99778	6.93245e-18	84	65	55	0
FIDO2PL01CD1TW	novel rna helicase family protein	230	XP_419816	4.8173e-19	83	62	52	0
FIDO2PL01CD46U	rna binding single stranded interacting protein	217	NP_001070184	3.86574e-13	85	57	49	0
FIDO2PL01CD8IR	novel protein vertebrate actin binding protein (scraps drosophila)	255	XP_687779	3.05401e-13	68	64	44	0
FIDO2PL01CDN1T	membrane palmitoylated 1	243	CAG01565	1.62933e-27	88	72	64	0
FIDO2PL01CDQOG	actin related protein 2 3 subunit 41kda	211	CAG14263	2.19963e-24	94	59	56	4	C:cytoplasm; P:regulation of actin filament polymerization; F:actin binding; C:actin cytoskeleton
FIDO2PL01CDWAC	wd repeat domain 44	233	CAG00598	4.17661e-39	100	77	77	7	P:regulation of cell migration; C:Golgi apparatus; C:cytosol; C:endosome membrane; F:Rab GTPase binding; C:perinuclear region of cytoplasm; C:microtubule
FIDO2PL01CE2SE	loc446231 protein	240	XP_001141291	2.61631e-17	100	41	41	0
FIDO2PL01CE30O	serpine1 mrna binding protein 1	256	XP_001512528	1.32781e-08	60	58	35	0
FIDO2PL01CE3WY	cytochrome b- alpha polypeptide	246	ABC72123	8.60958e-29	93	66	62	0
FIDO2PL01CEAOV	retinoblastoma binding protein 4	220	AAH63984	1.08278e-34	100	71	71	0
FIDO2PL01CED98	zgc:171242 protein	240	XP_002665380	5.45534e-15	74	78	58	0
FIDO2PL01CEDVV	sorting nexin 14	242	XP_001513117	4.14336e-31	95	73	70	0
FIDO2PL01CEHX0	beta-adrenergic receptor kinase 2	236	CAG05387	9.59574e-36	97	78	76	7	P:auxin biosynthetic process; F:receptor activity; P:protein amino acid phosphorylation; F:beta-adrenergic receptor kinase activity; F:ATP binding; P:signal transduction; F:G-protein coupled receptor kinase activity
FIDO2PL01CEM7W	pleckstrin homology domain family o member 1	245	EAW53583	4.00859e-18	97	47	46	0
FIDO2PL01CEO2M	hypothetical protein LOC553748 [Danio rerio]	270	NP_001018555	2.90641e-08	57	87	50	2	P:biological_process; C:cellular_component
FIDO2PL01CEO6C	forkhead box j3	229	XP_001922273	1.65364e-35	95	74	71	0
FIDO2PL01CEOCC	interleukin 8 receptor i transcript 1	244	CAF98209	2.05633e-30	90	81	73	6	P:chemotaxis; F:purinergic nucleotide receptor activity, G-protein coupled; F:interleukin-8 receptor activity; P:signal transduction; P:G-protein coupled receptor protein signaling pathway; C:integral to membrane
FIDO2PL01CEV0A	dna replication complex gins protein psf3	207	NP_001134651	2.36892e-10	91	37	34	2	C:nucleus; P:DNA replication
FIDO2PL01CEWOJ	class i helical cytokine receptor number 17	252	AAR25680	8.31973e-08	57	77	44	0
FIDO2PL01CEZPZ	spatacsin variant 2	220	CAF89880	1.79723e-13	93	44	41	0
FIDO2PL01CF22W	phosphoglucomutase 5	217	CAG10891	1.08186e-31	100	72	72	0
FIDO2PL01CF30W	serine peptidase 1	242	CAG10060	2.05633e-30	96	79	76	0
FIDO2PL01CFB9M	neuronal nitric oxide synthase	215	AAS21300	3.2574e-28	98	63	62	0
FIDO2PL01CFDYQ	zona pellucida protein 4- partial	242	XP_002667644	5.07667e-21	86	61	53	0
FIDO2PL01CFFGB	nadh-cytochrome b5 reductase 3	232	CAG04147	1.65568e-19	94	53	50	0
FIDO2PL01CFKSI	golgi golgin subfamily macrogolgin 1	217	CAG04187	2.26631e-13	95	43	41	2	C:ER-Golgi intermediate compartment; C:Golgi apparatus
FIDO2PL01CFKTP	mhc class ii antigen	231	AAA59707	2.31568e-13	100	39	39	9	C:endoplasmic reticulum membrane; C:integral to plasma membrane; C:MHC class II protein complex; C:Golgi apparatus; P:antigen processing and presentation of peptide or polysaccharide antigen via MHC class II; C:lysosomal membrane; F:MHC class II receptor activity; C:endosome membrane; P:immune response
FIDO2PL01CFL0G	sodium potassium-transporting atpase subunit beta-233	166	ACN11046	1.82473e-10	75	52	39	0
FIDO2PL01CFQJC	presenilin 1	138	BAA11564	1.20592e-14	93	46	43	0
FIDO2PL01CFSNN	dehydrogenase reductase sdr family member 11	202	CAG08971	3.7896e-24	90	65	59	0
FIDO2PL01CG5WC	bicoid-interacting homolog isoform cra_a	255	NP_001127587	3.716e-27	79	81	64	0
FIDO2PL01CGACW	growth hormone regulated tbc protein 1b	236	NP_001017810	1.6444e-19	70	79	56	6	F:GTPase activator activity; P:protein amino acid de-ADP-ribosylation; P:regulation of Rab GTPase activity; F:ADP-ribosylarginine hydrolase activity; F:Rab GTPase activator activity; C:intracellular
FIDO2PL01CGHF7	mitochondrial ribosomal protein s12	260	ACM09267	6.72485e-29	98	63	62	0
FIDO2PL01CGK6Q	atp h+ mitochondrial f1 alpha subunit cardiac muscle	240	EFB21996	3.28669e-36	100	79	79	17	F:proton-transporting ATPase activity, rotational mechanism; C:mitochondrial matrix; P:ADP biosynthetic process; F:hydrogen ion transporting ATP synthase activity, rotational mechanism; P:auxin biosynthetic process; P:mitochondrial ATP synthesis coupled proton transport; F:ADP binding; F:MHC class I protein binding; P:embryonic development; P:plasma membrane ATP synthesis coupled proton transport…
FIDO2PL01CGKSQ	acetyl-coenzyme a carboxylase alpha	220	AAI54563	1.20272e-17	92	53	49	7	C:cytoplasm; P:fatty acid biosynthetic process; F:metal ion binding; F:ATP binding; F:biotin carboxylase activity; F:biotin binding; F:acetyl-CoA carboxylase activity
FIDO2PL01CGL8R	aquaporin 3	241	BAD20708	2.00324e-17	94	50	47	0
FIDO2PL01CGTIM	novel protein bloodthirsty	261	AAI62148	4.98725e-24	77	83	64	0
FIDO2PL01CGZBZ	wingless-type mmtv integration site member 10b	242	AAC34389	4.74061e-27	95	69	66	11	P:positive regulation of gene-specific transcription from RNA polymerase II promoter; P:cell-cell signaling; F:signal transducer activity; P:hemopoietic stem cell proliferation; P:organ morphogenesis; F:receptor binding; P:signal transduction; P:Wnt receptor signaling pathway, calcium modulating pathway; P:positive regulation of cell proliferation; C:proteinaceous extracellular matrix; P:midbrain…
FIDO2PL01CH00I	translationally-controlled tumor protein	272	ACO09085	2.99003e-13	64	85	55	7	C:intracellular organelle; P:spermatogenesis; P:anti-apoptosis; F:2'-phosphotransferase activity; P:cell proliferation; C:cytoplasm; P:tRNA splicing, via endonucleolytic cleavage and ligation
FIDO2PL01CH0ME	alpha cardiac myosin heavy chain	213	EDM14209	3.86079e-29	98	69	68	29	P:cardiac muscle fiber development; C:focal adhesion; F:calcium-dependent ATPase activity; P:regulation of heart rate; P:striated muscle contraction; P:regulation of ATPase activity; P:visceral muscle development; P:ventricular cardiac muscle tissue morphogenesis; F:actin-dependent ATPase activity; P:atrial cardiac muscle tissue morphogenesis; P:muscle filament sliding; C:myosin filament; P:sarco…
FIDO2PL01CH19S	mpv17 mitochondrial membrane 2	258	NP_001002567	6.99982e-18	80	67	54	1	C:membrane
FIDO2PL01CH1AN	cc chemokine	206	BAC10649	9.9297e-17	77	61	47	0
FIDO2PL01CH2A5	loc100037170 protein	208	NP_001106899	2.36892e-10	94	37	35	0
FIDO2PL01CH3A9	tetratricopeptide repeat domain 5	224	CAG04594	1.1974e-09	77	48	37	0
FIDO2PL01CH40S	threonyl-trna synthetase isoform 1	230	CAG08617	5.12302e-37	100	75	75	0
FIDO2PL01CH5Q8	polymerase (dna directed) gamma accessory subunit	259	NP_009146	1.55578e-25	87	71	62	0
FIDO2PL01CH5YY	adipose differentiation related protein	239	XP_422878	4.77911e-11	66	65	43	6	P:lipid storage; P:long-chain fatty acid transport; C:nucleus; F:protein binding; C:lipid particle; C:plasma membrane
FIDO2PL01CH937	fish virus induced trim protein	259	CAP08960	1.41042e-18	87	56	49	0
FIDO2PL01CHB8H	f-box only protein 25 isoform 2	213	BAG60543	4.87259e-32	100	61	61	4	P:protein ubiquitination; F:ubiquitin-protein ligase activity; C:nucleus; C:ubiquitin ligase complex
FIDO2PL01CHBPE	39s ribosomal protein mitochondrial precursor	212	ACQ58327	1.421e-23	95	68	65	3	C:ribosome; F:structural constituent of ribosome; P:translation
FIDO2PL01CHEZX	rna binding single stranded interacting protein 3 isoform 2 isoform 8	251	XP_862067	1.61618e-19	73	75	55	0
FIDO2PL01CHFA0	unnamed protein product [Tetraodon nigroviridis]	224	CAG06556	3.72224e-11	73	57	42	0
FIDO2PL01CHGQK	ribosomal protein s6	224	NP_001015548	4.11542e-10	69	53	37	0
FIDO2PL01CHH1W	alpha enolase-1	250	CAG06916	3.35826e-41	100	83	83	0
FIDO2PL01CHHB4	immunoglobulin superfamily containing leucine-rich repeat 2	241	NP_001013541	9.91894e-25	75	80	60	0
FIDO2PL01CHHNW	cathepsin z precursor	167	ACQ58890	1.48451e-20	85	55	47	0
FIDO2PL01CHKM7	14-3-3 protein lil 1433-3	238	ABO15468	3.89582e-37	100	78	78	2	F:protein domain specific binding; F:protein phosphorylated amino acid binding
FIDO2PL01CHOD5	ubiquitin specific peptidase isoform cra_a	232	CAG08463	1.18105e-33	98	69	68	0
FIDO2PL01CHOW7	kh domain rna signal transduction associated 3	236	CAG05984	1.13351e-36	97	78	76	0
FIDO2PL01CHRCS	zgc:162905 protein	229	CAF98088	2.83379e-19	72	77	56	0
FIDO2PL01CHSU8	protein kinase alpha	264	CAD30698	8.43782e-40	95	82	78	0
FIDO2PL01CHULO	cytohesin 2-like	251	CAG11353	7.02676e-15	72	66	48	1	C:intracellular
FIDO2PL01CHZWO	novel protein (zgc:113196)	229	NP_001017539	2.03555e-09	91	34	31	0
FIDO2PL01CI0BI	acyl-coenzyme a very long chain	225	AAI55202	8.29229e-11	88	45	40	0
FIDO2PL01CI7GT	k0141 protein	166	NP_001133520	4.96922e-08	75	53	40	0
FIDO2PL01CI7OE	ks5 protein	254	CAG09960	3.36878e-20	73	80	59	0
FIDO2PL01CI8KW	nadh-ubiquinone oxidoreductase subunit	254	ZP_03015925	3.05401e-13	80	56	45	0
FIDO2PL01CI9L5	mannose receptor c type 1-like	240	XP_001337068	4.94561e-08	50	79	40	0
FIDO2PL01CIAEA	serotonin transporter	254	NP_001035061	1.23991e-14	100	36	36	0
FIDO2PL01CIGJC	ceroid- neuronal 3	224	CAG05948	2.57176e-20	81	69	56	0
FIDO2PL01CIKDF	novel protein myosin ib	217	XP_001920959	3.26496e-20	98	50	49	0
FIDO2PL01CIKWH	isoform cra_a	234	XP_001919133	1.22369e-14	72	65	47	1	C:intracellular part
FIDO2PL01CILQO	reverse transcriptase	264	BAD04856	3.02202e-13	74	70	52	3	F:RNA binding; P:RNA-dependent DNA replication; F:RNA-directed DNA polymerase activity
FIDO2PL01CIMBL	glutamate metabotropic 8	230	XP_001508620	3.11525e-26	100	59	59	0
FIDO2PL01CIOIK	inositol polyphosphate-5-phosphatase k	237	XP_694550	1.38562e-34	94	79	75	8	F:protein binding; F:nucleotide binding; F:inositol or phosphatidylinositol phosphatase activity; C:cell projection; P:biological regulation; C:plasma membrane part; C:cytoplasmic part; C:myosin complex
FIDO2PL01CIP7D	coatomer protein subunit beta 2	238	CAG01985	4.602e-38	98	79	78	0
FIDO2PL01CIQPO	high-mobility group protein 2-like 1	212	XP_002196398	8.36942e-08	56	69	39	2	F:DNA binding; C:nucleus
FIDO2PL01CISEU	ankyrin repeat domain 50	246	XP_002188545	2.43193e-15	68	85	58	0
FIDO2PL01CIUU3	novel protein (zgc:101679)	223	NP_001133131	5.54229e-31	97	74	72	0
FIDO2PL01CIYUO	pirin	231	NP_001135048	4.48799e-33	92	75	69	0
FIDO2PL01CIYVZ	short chain dehydrogenase reductase family member 1	251	A8DZE7	1.6087e-35	93	83	78	0
FIDO2PL01CIZ5E	imap family member 4-like	240	XP_002664662	5.64539e-12	70	61	43	0
FIDO2PL01CIZDP	calmodulin 1 isoform 3	219	XP_002664627	1.28499e-19	100	49	49	0
FIDO2PL01CJ03C	tnf receptor-associated factor 3 interacting protein 1	211	ABW96885	3.63412e-19	90	60	54	5	C:cytoplasm; C:cytoskeleton; P:cilium assembly; F:protein binding; P:pronephros development
FIDO2PL01CJ0HA	n-ethylmaleimide-sensitive factor attachment alpha	232	CAG09038	4.795e-35	98	77	76	6	C:membrane; C:endoplasmic reticulum; C:Golgi apparatus; P:vesicle-mediated transport; P:intracellular protein transport; F:binding
FIDO2PL01CJ5SX	sorbin and sh3 domain containing 3	251	NP_001014312	4.85491e-24	90	64	58	0
FIDO2PL01CJ8ZV	transformation-related protein	246	AAA36776	3.5117e-14	69	63	44	4	C:endoplasmic reticulum membrane; F:cholestenol delta-isomerase activity; P:sterol metabolic process; C:integral to membrane
FIDO2PL01CJ9LW	selenoprotein o	226	CAF98265	1.72504e-16	71	71	51	0
FIDO2PL01CJ9TF	camp-responsive element-binding 2	277	NP_001002702	2.51634e-20	96	58	56	0
FIDO2PL01CJAA2	unnamed protein product [Tetraodon nigroviridis]	249	CAF89861	5.22934e-10	55	80	44	0
FIDO2PL01CJACF	zinc finger hit domain-containing protein 3	229	ACQ58711	3.82998e-16	90	41	37	2	F:molecular_function; C:cellular_component
FIDO2PL01CJF05	btbd10b protein	227	AAI10106	3.58476e-14	95	40	38	0
FIDO2PL01CJFE8	member ras oncogene family	256	CAG11007	6.32385e-35	100	76	76	15	C:cytosol; F:protein transporter activity; C:soluble fraction; F:ionotropic glutamate receptor binding; C:insulin-responsive compartment; C:endosome; F:GDP binding; P:Rab protein signal transduction; C:microsome; F:GTPase activity; F:syntaxin binding; P:regulation of endocytosis; P:protein transport; F:GTP binding; C:plasma membrane
FIDO2PL01CJHR8	lysosomal beta-galactosidase	220	CAG09307	1.5144e-28	98	69	68	0
FIDO2PL01CJNBG	coagulation factor viii precursor	232	CAG09735	1.83482e-10	91	36	33	0
FIDO2PL01CJPSC	meprin alpha (paba peptide hydrolase)	225	CAG12999	7.21403e-31	91	74	68	0
FIDO2PL01CJQN5	ubiquitin-conjugating enzyme e2g 2	266	AAH96877	9.64238e-28	98	57	56	0
FIDO2PL01CJS9X	coiled-coil domain containing 112	256	CAF90462	1.04965e-13	80	55	44	0
FIDO2PL01CJVCU	unnamed protein product [Tetraodon nigroviridis]	219	CAG03032	1.37609e-13	86	46	40	0
FIDO2PL01CJZ63	novel protein vertebrate calpain family	257	NP_001076532	4.68434e-22	78	85	67	0
FIDO2PL01CJZ95	protein tyrosine non-receptor type 6	252	CAF97832	6.53124e-37	97	84	82	0
FIDO2PL01CK01Q	zgc:92380 protein	215	CAF98207	1.37174e-18	82	70	58	0
FIDO2PL01CK0LM	molybdenum cofactor synthesis 3	258	CAG09882	5.52062e-31	82	85	70	11	P:enzyme active site formation via L-cysteine persulfide; F:nucleotidyltransferase activity; C:cytosol; P:tRNA thio-modification; P:Mo-molybdopterin cofactor biosynthetic process; F:thiosulfate sulfurtransferase activity; F:metal ion binding; F:URM1 activating enzyme activity; F:ATP binding; F:protein binding; P:tRNA wobble uridine modification
FIDO2PL01CK85V	lamin b2	237	BAB32978	4.48852e-09	69	68	47	0
FIDO2PL01CK97H	spermine oxidase	251	CAG11510	2.03974e-22	87	66	58	0
FIDO2PL01CKBZW	chromosome 8 open reading frame isoform cra_a	242	NP_062553	9.59642e-12	81	43	35	0
FIDO2PL01CKIYD	f-box and wd repeat domain containing 2	227	NP_001018175	9.36817e-39	100	75	75	6	C:cytoplasm; F:ubiquitin-protein ligase activity; P:proteolysis; C:nucleus; F:protein binding; P:protein modification process
FIDO2PL01CKOFY	obg-like atpase 1	225	NP_999865	2.57774e-12	59	69	41	0
FIDO2PL01CKU6L	hepatic nuclear factor 4beta	239	NP_991109	1.21251e-22	83	79	66	6	F:sequence-specific DNA binding; F:steroid hormone receptor activity; F:transcription factor activity; C:nucleus; F:zinc ion binding; P:regulation of transcription, DNA-dependent
FIDO2PL01CKXOY	ankyrin repeat domain-containing protein 1-like	231	CAF95066	4.66593e-14	95	44	42	0
FIDO2PL01CL171	homeodomain interacting protein kinase 3	250	NP_001072724	2.42349e-15	81	59	48	13	P:negative regulation of transcription from RNA polymerase II promoter; F:transcription corepressor activity; P:peptidyl-threonine phosphorylation; C:PML body; P:auxin biosynthetic process; C:cytoplasm; P:anti-apoptosis; P:peptidyl-serine phosphorylation; F:protein serine/threonine kinase activity; F:DNA binding; P:negative regulation of JUN kinase activity; P:positive regulation of DNA binding; …
FIDO2PL01CL1C7	t-complex polypeptide 1	123	NP_001080978	3.33511e-12	97	39	38	0
FIDO2PL01CL2BN	topoisomerase iii beta	187	CAN88408	5.97082e-09	67	59	40	0
FIDO2PL01CL3B3	protein kinase alpha	261	AAS49541	4.81935e-27	85	87	74	0
FIDO2PL01CL54N	transport-associated protein	204	XP_682981	4.04483e-18	84	65	55	0
FIDO2PL01CL7EY	unnamed protein product [Tetraodon nigroviridis]	242	CAF99253	2.36368e-10	97	39	38	0
FIDO2PL01CLACY	PREDICTED: similar to ubiquitin [Hydra magnipapillata]	231	XP_002158040	2.39635e-10	57	75	43	0
FIDO2PL01CLGS0	unnamed protein product [Tetraodon nigroviridis]	234	CAG11793	1.26632e-11	61	77	47	0
FIDO2PL01CLGZI	polymerase (dna directed) delta regulatory subunit	220	NP_001136183	6.39217e-11	70	60	42	6	P:DNA-dependent DNA replication; F:DNA-directed DNA polymerase activity; P:nucleotide-excision repair, DNA gap filling; C:nucleoplasm; F:DNA binding; F:protein binding
FIDO2PL01CLHF9	microtubule aggregate protein	241	AAC63307	6.6687e-13	70	80	56	0
FIDO2PL01CLKQP	kelch repeat and btb domain containing 5	260	CAF97689	6.06828e-38	95	82	78	1	F:protein binding
FIDO2PL01CLKWD	novel protein	254	CAQ15448	3.72463e-19	67	84	57	0
FIDO2PL01CLMWY	psmc3 interacting protein	254	ACQ58166	4.38958e-28	95	68	65	0
FIDO2PL01CLOIQ	beta globin	222	1HBS_B	2.65801e-33	100	70	70	0
FIDO2PL01CLPSV	gene product	265	NP_001017841	6.50572e-16	64	87	56	1	P:transmembrane transport
FIDO2PL01CLQU5	transmembrane protein 5	248	CAF98279	1.36978e-26	97	67	65	1	C:integral to membrane
FIDO2PL01CLVU7	carbohydrate sulfotransferase 15	238	CAG13330	5.09992e-29	92	78	72	5	C:Golgi membrane; F:N-acetylgalactosamine 4-sulfate 6-O-sulfotransferase activity; F:3'-phosphoadenosine 5'-phosphosulfate binding; C:integral to membrane; P:hexose biosynthetic process
FIDO2PL01CLWGP	cyclin g1	221	ACD88342	7.23845e-31	97	73	71	1	C:nucleus
FIDO2PL01CM0PD	methionine aminopeptidase 1	253	NP_001154120	8.84773e-26	90	60	54	5	F:metal ion binding; P:cellular process; P:proteolysis; F:metalloexopeptidase activity; F:aminopeptidase activity
FIDO2PL01CM3DZ	phosphate carrier	242	XP_001831416	3.51571e-22	92	64	59	0
FIDO2PL01CM81B	neuronal pas domain protein 3	258	CAG14838	3.04335e-13	97	37	36	0
FIDO2PL01CM8VZ	dna polymerase beta	268	ACX47468	3.79175e-24	100	56	56	0
FIDO2PL01CMBEX	beta 4	273	NP_001019557	6.89315e-10	75	64	48	0
FIDO2PL01CMBHX	ribosomal protein l36a	262	XP_521714	2.40294e-10	78	46	36	0
FIDO2PL01CMGVX	14-3-3 protein beta alpha	229	AAM73783	1.83256e-26	98	64	63	0
FIDO2PL01CMGXG	chromosome 9 open reading frame 5	238	XP_001340397	1.06834e-10	76	59	45	1	C:integral to membrane
FIDO2PL01CMKZE	genetic suppressor element 1	237	CAF99522	8.16105e-19	97	47	46	0
FIDO2PL01CMU08	unnamed protein product [Tetraodon nigroviridis]	237	CAG09031	1.82231e-10	72	74	54	0
FIDO2PL01CMUOH	phosphate cytidylyltransferase ethanolamine	255	CAG00211	2.24399e-40	98	84	83	2	P:biosynthetic process; F:nucleotidyltransferase activity
FIDO2PL01CN0J8	es1 protein	256	NP_571114	4.53198e-33	90	84	76	0
FIDO2PL01CN1O1	haus augmin-like subunit 4	198	CAF93417	1.00289e-16	81	65	53	2	F:molecular_function; P:biological_process
FIDO2PL01CN37S	zgc:162468 protein	249	CAF94526	5.75496e-25	84	79	67	0
FIDO2PL01CN7D5	superoxide mitochondrial precursor	206	ACQ58061	1.29385e-24	95	61	58	0
FIDO2PL01CN8VO	dead (asp-glu-ala-asp) box polypeptide 10	225	XP_001922220	6.52482e-32	97	73	71	4	P:auxin biosynthetic process; F:ATP-dependent helicase activity; F:RNA binding; F:ATP binding
FIDO2PL01CNGSB	phosphoinositide-3- alpha polypeptide	249	NP_001119972	2.94198e-37	98	79	78	0
FIDO2PL01CNHG2	novel protein	235	CAG10330	4.47269e-33	91	78	71	0
FIDO2PL01CNHKJ	novel intermediate filament protein	226	CAG01248	4.52907e-25	93	73	68	0
FIDO2PL01CNIRU	sorting nexin 5	232	CAG09508	4.64434e-30	93	77	72	0
FIDO2PL01CNKG7	cyclin g2	221	NP_998337	8.30109e-19	80	73	59	1	P:regulation of cell cycle
FIDO2PL01CNN0N	syntaxin binding protein 2	218	ACN60303	2.75989e-30	93	72	67	0
FIDO2PL01CNN87	fk506 binding protein 14	243	CAF99428	1.80561e-18	90	55	50	3	P:protein folding; F:peptidyl-prolyl cis-trans isomerase activity; F:calcium ion binding
FIDO2PL01CNR3P	bridging integrator 2	186	CAF95672	2.95642e-16	83	60	50	2	F:protein binding; C:cytoplasm
FIDO2PL01CNTFC	probable e3 ubiquitin-protein ligase mycbp2 (myc-binding protein 2) (protein associated with myc) (pam highwire rpm-1 protein)	241	AAW31810	2.20459e-32	100	70	70	0
FIDO2PL01CNUG2	caax beta	238	NP_001002128	2.15263e-11	91	45	41	1	F:transferase activity
FIDO2PL01CO52M	ral gef with ph domain and sh3 binding motif 2	261	CAM13454	2.91027e-40	98	86	85	0
FIDO2PL01CO74B	regulator of chromosome condensation 1	267	NP_001098878	1.6981e-32	86	93	80	0
FIDO2PL01COC4B	novel protein vertebrate rap guanine nucleotide exchange factor 1	261	CAF97133	2.09534e-22	100	52	52	0
FIDO2PL01CODNR	peptidylprolyl isomerase domain and wd repeat containing 1	247	EFB17354	4.4115e-33	100	66	66	5	P:protein folding; P:RNA splicing; C:spliceosomal complex; P:mRNA processing; F:peptidyl-prolyl cis-trans isomerase activity
FIDO2PL01COLA5	cwc22 spliceosome-associated protein homolog ( cerevisiae)	259	Q9HCG8	5.68651e-44	100	85	85	4	C:spliceosomal complex; P:regulation of nuclear mRNA splicing, via spliceosome; F:RNA binding; F:protein binding
FIDO2PL01CONTQ	capn8 protein	229	AAH95824	9.116e-18	85	64	55	0
FIDO2PL01COOYT	unnamed protein product [Tetraodon nigroviridis]	206	CAG01026	2.70412e-14	69	68	47	0
FIDO2PL01COP5I	member ras oncogene family	200	AAH94846	1.64763e-19	88	60	53	0
FIDO2PL01COQDQ	capn3 protein	244	AAI00784	2.44036e-15	100	37	37	11	C:cytoplasm; P:muscle organ development; F:signal transducer activity; P:response to drug; P:sarcomere organization; F:protein binding; F:calcium-dependent cysteine-type endopeptidase activity; F:calcium ion binding; P:proteolysis; C:nucleus; P:response to calcium ion
FIDO2PL01COTTN	carnitine palmitoyltransferase i	239	CAF04490	2.80178e-11	73	63	46	0
FIDO2PL01COU7Y	pecanex-like 2 isoform cra_a	229	XP_690089	3.24228e-15	97	37	36	0
FIDO2PL01COURF	ring finger protein like	249	CAG11922	2.58928e-17	88	52	46	4	F:ubiquitin-protein ligase activity; P:protein ubiquitination; F:zinc ion binding; F:protein binding
FIDO2PL01COWL0	rac-beta serine threonine-protein kinase	241	ACY30363	7.32199e-36	96	79	76	31	P:positive regulation of peptidyl-serine phosphorylation; F:protein serine/threonine kinase activity; P:response to muscle activity; P:protein kinase B signaling cascade; P:positive regulation of nitric oxide biosynthetic process; C:insulin-responsive compartment; C:soluble fraction; P:positive regulation of glucose import; P:positive regulation of sodium ion transport; C:lamellipodium; C:cytosol…
FIDO2PL01COX3A	alternative oxidase	261	XP_001346005	2.82537e-27	83	87	73	0
FIDO2PL01CP0ST	kda protein in nof-fb transposable element	229	XP_001946658	5.01373e-08	65	78	51	0
FIDO2PL01CP44P	f-box only protein 30	250	NP_956726	2.76641e-19	72	83	60	2	F:zinc ion binding; C:cellular_component
FIDO2PL01CP5BP	alpha 1	239	CAX72946	4.91131e-32	100	66	66	8	P:microtubule-based movement; F:GTP binding; F:protein domain specific binding; P:protein polymerization; C:cytosol; C:cytoplasmic microtubule; F:structural molecule activity; F:GTPase activity
FIDO2PL01CP7DX	atp-binding sub-family f member 2	230	ACN60189	6.70641e-29	84	76	64	4	P:auxin biosynthetic process; F:ATPase activity; F:ATP binding; C:mitochondrion
FIDO2PL01CPA7C	cttn protein	110	AAI62578	3.05345e-13	100	36	36	0
FIDO2PL01CPCRO	methyltransferase 11 domain containing 1	217	NP_001085539	7.54445e-09	76	47	36	0
FIDO2PL01CPFAD	sec13 homolog ( cerevisiae)	235	CAF89860	7.61158e-41	100	78	78	0
FIDO2PL01CPG1J	galectin-3-binding protein precursor	225	NP_001017658	2.40152e-26	74	75	56	3	C:extracellular region; P:cellular process; F:protein binding
FIDO2PL01CPGD3	regucalcin	253	CAG01328	2.75679e-19	91	56	51	7	C:cytoplasm; P:regulation of calcium-mediated signaling; P:cellular calcium ion homeostasis; P:positive regulation of ATPase activity; F:calcium ion binding; F:enzyme regulator activity; C:nucleus
FIDO2PL01CPL3R	cobw domain containing	235	NP_998418	2.71979e-22	92	68	63	2	P:biological_process; C:cellular_component
FIDO2PL01CPMGK	lyr motif-containing protein 7	260	AAX61150	4.84176e-11	60	82	50	0
FIDO2PL01CPN9L	normal mucosa of esophagus-specific gene 1 protein	276	NP_115789	9.87229e-25	100	56	56	2	C:nucleus; C:mitochondrion
FIDO2PL01CPTVG	novel protein	216	CAF94429	7.49214e-33	98	71	70	3	F:molecular_function; P:biological_process; C:cellular_component
FIDO2PL01CPUVY	ester hydrolase c11orf54 homolog	239	CAG00404	8.37743e-32	93	79	74	3	F:hydrolase activity, acting on ester bonds; C:nucleus; F:zinc ion binding
FIDO2PL01CPXXS	member ras oncogene family	240	EFB13294	7.84104e-30	100	66	66	0
FIDO2PL01CQ00E	rest corepressor 1	238	CAK11073	3.20924e-15	90	51	46	0
FIDO2PL01CQ09D	at rich interactive domain 1b (rbp2-like)	244	CAF96530	4.28771e-28	90	70	63	0
FIDO2PL01CQ0V6	apolipoprotein b	236	CAA57449	4.33741e-12	67	74	50	0
FIDO2PL01CQ23A	subfamily member 11	236	NP_001072583	4.17199e-31	98	69	68	0
FIDO2PL01CQ25T	zgc:153995 protein	268	CAG11985	5.86341e-17	65	75	49	3	P:glycosphingolipid metabolic process; C:mitochondrial matrix; F:sphingomyelin phosphodiesterase activity
FIDO2PL01CQ3OI	heterogeneous nuclear ribonucleoprotein l	242	CAG06359	1.525e-25	92	66	61	5	F:RNA binding; C:ribonucleoprotein complex; P:mRNA processing; C:nucleus; F:nucleotide binding
FIDO2PL01CQ5DU	yrdc domain containing	243	ACO09892	1.68218e-32	91	81	74	5	C:membrane; C:membrane fraction; C:mitochondrion; F:protein binding; P:negative regulation of transport
FIDO2PL01CQ6MN	calumenin precursor	217	CAG13044	1.23781e-27	96	61	59	0
FIDO2PL01CQ86A	tachykinin receptor 3	227	AAQ02694	1.60912e-14	83	53	44	10	P:regulation of biological quality; P:tachykinin receptor signaling pathway; P:response to alkaloid; F:tachykinin receptor activity; P:response to organic cyclic substance; P:signal transduction; P:positive regulation of multicellular organismal process; P:blood circulation; P:regulation of system process; C:integral to plasma membrane
FIDO2PL01CQAJI	hypothetical protein LOC541322 [Danio rerio]	250	NP_001013468	1.98715e-09	85	42	36	0
FIDO2PL01CQE3E	xeroderma complementation group c	261	CAG03267	3.12381e-26	93	63	59	0
FIDO2PL01CQHGX	novel protein ligatin ( zgc:63669)	207	NP_957456	2.28387e-21	85	67	57	5	C:membrane; F:RNA binding; F:protein binding; P:translational initiation; F:translation initiation factor activity
FIDO2PL01CQKQJ	mothers against decapentaplegic homolog 7	255	ABR87934	2.93754e-32	89	84	75	0
FIDO2PL01CQQNI	periplakin	228	CAG00798	2.32357e-13	71	76	54	4	F:structural constituent of cytoskeleton; C:plasma membrane; F:protein binding; C:intracellular organelle
FIDO2PL01CQRL6	rnps1 protein	248	XP_002723548	8.01178e-35	91	82	75	0
FIDO2PL01CQSYQ	dep domain containing 6	244	NP_001070788	1.68609e-24	86	69	60	6	P:regulation of apoptosis; P:negative regulation of TOR signaling pathway; P:negative regulation of cell size; C:intracellular; F:protein binding; P:negative regulation of protein kinase activity
FIDO2PL01CQT72	asparaginyl-trna synthetase	241	XP_001335682	1.63496e-27	81	80	65	0
FIDO2PL01CQZK1	progestin and adipoq receptor family member iii	222	CAF96021	2.03517e-33	97	71	69	0
FIDO2PL01CR1KS	nucleotide-binding oligomerization domain containing 2-like	220	XP_002660682	1.16493e-12	71	64	46	4	F:metal ion binding; F:zinc ion binding; F:protein binding; C:intracellular
FIDO2PL01CR2YE	caspase-9	254	ACJ65024	2.49255e-23	79	84	67	0
FIDO2PL01CRALZ	immunoglobulin heavy chain variable region	195	AAX78206	3.34957e-12	86	44	38	0
FIDO2PL01CRE7C	unnamed protein product [Tetraodon nigroviridis]	231	CAG06070	6.30619e-11	65	75	49	0
FIDO2PL01CRER2	abhydrolase domain containing 6	249	CAG11299	1.08282e-31	94	72	68	0
FIDO2PL01CRH2F	rh type b glycoprotein	219	CAG04561	6.58425e-24	81	71	58	8	C:basolateral plasma membrane; P:embryonic development; C:apicolateral plasma membrane; C:cytoplasmic vesicle membrane; P:transmembrane transport; P:ammonium transport; C:integral to membrane; F:ammonium transmembrane transporter activity
FIDO2PL01CRMNL	syntaxin 8	262	XP_001113412	2.65676e-09	57	71	41	0
FIDO2PL01CRNGW	mgc131003 protein	237	CAG05008	7.11635e-31	92	78	72	1	C:integral to membrane
FIDO2PL01CRPZO	sodium-coupled monocarboxylate transporter 1	239	AAI24586	1.38407e-26	89	74	66	0
FIDO2PL01CRTG1	PREDICTED: hypothetical protein [Pan troglodytes]	263	XP_530695	8.47705e-24	96	56	54	0
FIDO2PL01CRWW5	serine arginine-rich protein specific kinase 1	248	CAF96118	1.51446e-25	89	73	65	0
FIDO2PL01CRYVU	orexin receptor 2	241	NP_001073337	2.36087e-26	83	80	67	6	P:biological regulation; F:orexin receptor activity; C:integral to plasma membrane; F:neuropeptide receptor activity; P:synaptic transmission; P:G-protein coupled receptor protein signaling pathway
FIDO2PL01CRZDX	transmembrane protein 106b	229	CAF93247	4.08251e-26	94	68	64	0
FIDO2PL01CS111	phosphogluconate dehydrogenase	244	ACN10812	6.59966e-37	98	81	80	6	F:NADP or NADPH binding; F:protein binding; P:oxidation reduction; P:pentose biosynthetic process; F:phosphogluconate dehydrogenase (decarboxylating) activity; P:pentose-phosphate shunt, oxidative branch
FIDO2PL01CS2WW	ca calmodulin-dependent protein kinase phosphatase	247	CAF91952	7.54236e-25	90	72	65	0
FIDO2PL01CS3GC	prpf8 protein	260	AAH34648	1.10334e-47	100	86	86	8	C:U5 snRNP; P:response to stimulus; C:spliceosomal complex; F:RNA binding; F:protein binding; C:nuclear speck; P:visual perception; P:nuclear mRNA splicing, via spliceosome
FIDO2PL01CS53M	class member 2	230	CAG03449	3.68848e-19	97	46	45	0
FIDO2PL01CS610	6-phosphogluconate dehydrogenase	210	ACN10812	2.51088e-28	92	66	61	0
FIDO2PL01CS998	zinc finger protein 45	234	XP_686361	1.10422e-23	74	78	58	0
FIDO2PL01CSCE0	serine threonine-protein kinase chk1	254	ADG29174	1.84423e-26	89	74	66	0
FIDO2PL01CSCFI	angiopoietin-like 6	226	NP_001122234	5.37491e-10	60	73	44	0
FIDO2PL01CSGC8	snw domain containing 1	223	NP_001002864	7.01101e-26	96	60	58	0
FIDO2PL01CSJPD	regulator of g-protein signalling 18	253	NP_001118112	4.55461e-14	76	63	48	0
FIDO2PL01CSK1J	elastase-like serine protease	225	ABV04344	2.92886e-32	96	75	72	0
FIDO2PL01CSRTG	novel protein vertebrate heat shock 70kda protein 12a	261	NP_001038346	4.0988e-10	60	84	51	0
FIDO2PL01CSU82	dbf4 homolog	251	NP_001128607	1.73075e-13	72	66	48	4	F:nucleic acid binding; P:cell cycle; C:nucleus; F:zinc ion binding
FIDO2PL01CSVF9	unnamed protein product [Tetraodon nigroviridis]	211	CAF92470	3.40143e-17	93	45	42	0
FIDO2PL01CSXJS	cd2 antigen cytoplasmic tail-binding protein 2	252	CAG07221	1.51621e-09	56	78	44	0
FIDO2PL01CT1Z5	androgen receptor alpha	265	BAD81045	4.78018e-43	98	87	86	6	F:sequence-specific DNA binding; F:steroid hormone receptor activity; F:transcription factor activity; C:nucleus; F:zinc ion binding; P:regulation of transcription, DNA-dependent
FIDO2PL01CT75N	lipin 1	220	AAI63248	8.59929e-24	78	71	56	13	F:phosphatidate phosphatase activity; C:membrane; P:ruffle organization; P:cellular response to insulin stimulus; P:regulation of fat cell differentiation; F:peroxisome proliferator activated receptor binding; P:fatty acid catabolic process; F:transcription coactivator activity; P:positive regulation of transcription from RNA polymerase II promoter; C:endoplasmic reticulum; P:actin cytoskeleton r…
FIDO2PL01CT8GL	sfrs1 protein	277	CAG08959	2.19422e-32	78	88	69	0
FIDO2PL01CT8MP	peptidase d	254	AAI55199	2.03431e-33	90	84	76	0
FIDO2PL01CT9U1	mgc82892 protein	216	XP_001336816	3.86574e-13	66	69	46	0
FIDO2PL01CTC3X	growth inhibition and differentiation related protein 86	261	CAG06062	2.46941e-31	93	75	70	0
FIDO2PL01CTGI1	growth arrest and dna-damage-inducible protein gadd45 alpha	257	ACQ58695	2.39467e-34	98	78	77	2	P:regulation of cellular process; P:cell cycle process
FIDO2PL01CTGZH	novel protein vertebrate apolipoprotein b (including ag antigen)	216	CAG03661	2.76396e-19	80	72	58	2	F:lipid transporter activity; P:lipid transport
FIDO2PL01CTIJ0	tissue specific transplantation antigen p35b	256	ACO10168	6.99184e-34	94	85	80	3	P:cellular metabolic process; F:coenzyme binding; F:catalytic activity
FIDO2PL01CTSAT	sulfotransferase family cytosolic 2b member 1	229	ABG35925	5.53048e-15	78	61	48	2	F:sulfurtransferase activity; F:sulfotransferase activity
FIDO2PL01CTSBA	translocation associated membrane protein 1	243	CAF98037	1.68609e-24	75	78	59	0
FIDO2PL01CTU24	ribonucleoside-diphosphate reductase large subunit	243	CAF97436	5.58694e-36	100	80	80	6	C:ribonucleoside-diphosphate reductase complex; P:DNA replication; F:protein binding; P:oxidation reduction; F:ATP binding; F:ribonucleoside-diphosphate reductase activity
FIDO2PL01CTU99	ankyrin repeat domain 1 (cardiac muscle)	230	CAF95066	1.07318e-18	96	51	49	0
FIDO2PL01CTWYH	novel protein	247	NP_001121845	5.24754e-10	64	82	53	0
FIDO2PL01CTWYT	ras and rab interactor 2-like	227	CAG11739	2.48252e-15	83	53	44	0
FIDO2PL01CTX7Z	fish virus induced trim protein	229	CAG01464	8.22597e-27	84	75	63	0
FIDO2PL01CU1T0	metastasis associated 1 member 3	244	CAF93765	2.05156e-38	95	80	76	0
FIDO2PL01CU25Z	unnamed protein product [Tetraodon nigroviridis]	236	CAG03597	5.8486e-17	71	70	50	0
FIDO2PL01CU2H6	cayman type	225	CAF91924	1.65925e-35	96	75	72	0
FIDO2PL01CU58Y	peptidase (mitochondrial processing) beta	201	NP_001012514	4.32582e-28	93	65	61	3	F:metalloendopeptidase activity; P:proteolysis; F:zinc ion binding
FIDO2PL01CU6VK	subfamily member a2-like	272	XP_001337843	1.37929e-34	84	90	76	1	F:binding
FIDO2PL01CU8H4	dnmt1 protein	238	AAF73200	2.98293e-37	98	79	78	0
FIDO2PL01CUCOS	zinc dhhc-type containing 3	248	CAF93062	7.29694e-12	94	34	32	0
FIDO2PL01CUDI3	cytochrome c oxidase subunit vb	237	NP_001853	2.20706e-40	100	77	77	0
FIDO2PL01CUNMI	transposable element tc1 transposase	227	ACO51862	2.93932e-08	71	46	33	0
FIDO2PL01CUPD0	mediator complex subunit 13	198	CAF90589	2.72479e-22	98	54	53	0
FIDO2PL01CUR23	acyl- synthetase short-chain family member 1	234	CAG09147	5.46749e-31	96	78	75	7	P:acetyl-CoA biosynthetic process; F:AMP binding; P:propionate biosynthetic process; C:mitochondrial matrix; F:ATP binding; F:acetate-CoA ligase activity; P:acetate biosynthetic process
FIDO2PL01CUSFG	protein arginine methyltransferase 10	288	ACI33733	1.27662e-19	96	55	53	4	C:cytoplasm; F:binding; P:protein amino acid methylation; F:protein methyltransferase activity
FIDO2PL01CUT4K	required for meiotic nuclear division 5 homolog a	228	NP_957068	1.31026e-32	96	76	73	0
FIDO2PL01CUVMM	small gtpase ras-dva-3	246	ABB84864	4.00859e-18	86	61	53	6	C:membrane; P:signal transduction; C:intracellular; F:GTPase activity; F:GTP binding; P:small GTPase mediated signal transduction
FIDO2PL01CUWOY	hypothetical loc559844	245	CAG06362	7.05943e-23	76	80	61	0
FIDO2PL01CUX8H	unnamed protein product [Tetraodon nigroviridis]	196	CAG02699	2.24677e-08	61	62	38	0
FIDO2PL01CV0GP	heat-stable enterotoxin receptor	214	NP_001098566	5.20592e-34	98	70	69	12	F:guanylate cyclase activity; P:intracellular signaling pathway; F:protein kinase activity; C:integral to membrane; P:response to toxin; F:peptide receptor activity, G-protein coupled; F:ATP binding; F:protein binding; P:regulation of cell proliferation; F:GTP binding; P:protein amino acid phosphorylation; P:cGMP biosynthetic process
FIDO2PL01CV0TT	dihydropyrimidine dehydrogenase	188	CAF94123	2.04547e-09	82	46	38	0
FIDO2PL01CVA79	syntaxin binding protein 2	246	CAG14337	2.68258e-22	89	64	57	0
FIDO2PL01CVFA5	limbic system-associated membrane protein	249	CAF95561	2.50792e-12	92	40	37	0
FIDO2PL01CVFYM	novel protein elongation factor rna polymerase ii	230	CAG13100	6.29159e-19	73	80	59	0
FIDO2PL01CVGTR	cdc28 protein kinase regulatory subunit 1b	215	XP_002712626	7.75315e-30	95	65	62	0
FIDO2PL01CVHCA	guanosine monophosphate reductase	237	NP_001018448	3.30567e-28	95	71	68	0
FIDO2PL01CVIOM	lantibiotic synthetase component c-like 3	270	XP_548943	5.29672e-10	87	41	36	0
FIDO2PL01CVJ7H	fibronectin 1b	234	CAG10108	1.48894e-28	81	76	62	0
FIDO2PL01CVNB6	lecithin retinol acyltransferase	193	CAF96588	6.30844e-27	95	62	59	2	P:retinol metabolic process; F:phosphatidylcholine-retinol O-acyltransferase activity
FIDO2PL01CVNKL	fragile x mental retardation-related protein 1 isoform 3	204	NP_001013457	1.64218e-19	80	68	55	0
FIDO2PL01CVSTS	zinc finger protein 410	217	NP_001167201	2.85362e-24	86	72	62	0
FIDO2PL01CVSZK	unnamed protein product [Tetraodon nigroviridis]	229	CAG03272	7.73507e-09	62	75	47	0
FIDO2PL01CVT8S	chromosome 9 open reading frame 119	214	NP_001035100	9.18931e-31	100	66	66	0
FIDO2PL01CVW0E	PREDICTED: CG4995-like [Danio rerio]	246	XP_002662242	1.68807e-08	74	50	37	0
FIDO2PL01CVXH8	novel protein ligase atp-dependent	257	NP_001119860	6.52131e-32	92	70	65	7	P:auxin biosynthetic process; P:DNA replication; F:DNA binding; F:ATP binding; F:DNA ligase (ATP) activity; P:DNA recombination; P:DNA repair
FIDO2PL01CW05E	cn101_human ame: full=upf0679 protein c14orf101	249	CAG10587	3.86021e-21	90	52	47	0
FIDO2PL01CW2BT	f-box only protein 25	256	CAG03564	1.07869e-34	91	85	78	0
FIDO2PL01CW344	domain containing 3	252	CAG05366	6.54641e-29	85	84	72	0
FIDO2PL01CW51X	major facilitator superfamily domain-containing protein 1	252	NP_001135280	2.84622e-24	98	59	58	0
FIDO2PL01CW6XD	lysophosphatidic acid receptor 4	259	CAF90112	1.5104e-12	100	36	36	0
FIDO2PL01CW9JX	chromosome 14 open reading frame 133	262	NP_001001836	6.27969e-35	91	87	80	0
FIDO2PL01CWDVV	phosphatase and tensin homolog a	269	CAG05033	4.60798e-30	84	77	65	0
FIDO2PL01CWM3G	unnamed protein product [Tetraodon nigroviridis]	163	CAG01242	3.01733e-13	95	43	41	0
FIDO2PL01CWMX9	udp-xylose and udp-n-acetylglucosamine transporter	236	ACI34090	4.93967e-24	77	77	60	0
FIDO2PL01CWO4X	poly binding protein 2	228	CAM12243	6.72927e-29	98	70	69	8	C:cytoplasm; P:RNA splicing; F:DNA binding; F:RNA binding; F:protein binding; C:ribonucleoprotein complex; P:mRNA metabolic process; C:nucleus
FIDO2PL01CWOGY	novel protein vertebrate pleckstrin homology-like family member 1	210	CAF92471	1.92697e-20	94	52	49	0
FIDO2PL01CWOPV	novel protein human titin	224	CAF92417	1.71706e-32	97	72	70	0
FIDO2PL01CWPW3	hook homolog 1	223	CAG01687	8.86895e-21	83	73	61	0
FIDO2PL01CWR7C	peptidyl-prolyl cis-trans isomerase e	216	CAG09903	3.60148e-27	100	62	62	10	P:protein folding; P:RNA splicing; P:regulation of transcription; C:spliceosomal complex; F:RNA binding; F:protein binding; F:cyclosporin A binding; P:mRNA processing; F:peptidyl-prolyl cis-trans isomerase activity; F:nucleotide binding
FIDO2PL01CWXU3	pollen specific protein	253	XP_002299087	2.93174e-37	100	74	74	0
FIDO2PL01CWZFH	loc397946 protein	213	CAF91719	8.92124e-18	74	70	52	6	P:regulation of RNA splicing; C:spliceosomal complex; F:RNA binding; F:protein binding; P:hemopoietic stem cell differentiation; P:nuclear mRNA splicing, via spliceosome
FIDO2PL01CX0KS	transmembrane protein 77	226	ACN10887	8.25391e-27	91	74	68	1	C:integral to membrane
FIDO2PL01CX10J	atp synthase mitochondrial f1 complex assembly factor 2	230	CAG04462	9.04299e-34	98	76	75	2	P:proton-transporting ATP synthase complex assembly; F:protein binding
FIDO2PL01CX5DL	prostate stem cell antigen precursor-like	246	ADG29182	2.51665e-12	63	71	45	0
FIDO2PL01CX6Q2	loc562037 protein	258	AAI54534	1.96807e-20	98	53	52	0
FIDO2PL01CX7H5	leucine-rich repeat-containing protein 33 precursor	264	ACN11091	6.08917e-14	72	68	49	0
FIDO2PL01CX8J8	solute carrier family 13 (sodium-dependent dicarboxylate transporter) member 2	216	CAG08845	5.93638e-30	97	70	68	0
FIDO2PL01CX9B8	f-box and leucine-rich repeat protein 6	239	XP_001922662	7.6123e-17	72	79	57	2	P:proteolysis; F:ubiquitin-protein ligase activity
FIDO2PL01CXD41	subfamily member 1	248	NP_001133292	1.51798e-17	80	71	57	0
FIDO2PL01CXDX8	lag1 longevity assurance homolog 2	259	CAG10817	3.46593e-25	74	86	64	3	F:DNA binding; P:regulation of transcription; C:membrane
FIDO2PL01CXGPV	subfamily member 11	233	ABA54278	6.24113e-35	97	75	73	0
FIDO2PL01CXHT0	tropomyosin 4	224	NP_003281	4.38676e-20	75	74	56	11	P:response to oxidative stress; C:cortical cytoskeleton; F:structural constituent of muscle; F:calcium ion binding; C:podosome; P:cardiac myofibril assembly; C:muscle thin filament tropomyosin; P:cellular component movement; P:heart contraction; C:filamentous actin; P:muscle contraction
FIDO2PL01CXIR1	zgc:165617 protein	244	CAF99785	2.42907e-31	98	68	67	0
FIDO2PL01CXISS	hypothetical protein LOC436948 [Danio rerio]	239	NP_001002675	4.77911e-11	72	66	48	1	F:receptor activity
FIDO2PL01CXNZ5	imap family member 4-like	205	CAQ13224	1.34651e-13	76	63	48	1	P:biological_process
FIDO2PL01CXO6P	novel protein human and mouse par-3 partitioning defective 3 homolog b ( elegans)	233	XP_690638	8.72899e-29	97	70	68	0
FIDO2PL01CXPT2	beta-defensin 121	248	NP_001011878	5.20514e-26	100	53	53	2	C:extracellular region; P:defense response to bacterium
FIDO2PL01CXPVX	gamma-glutamyltransferase 5	232	XP_002667883	8.50333e-16	72	70	51	7	P:response to oxidative stress; P:small molecule biosynthetic process; P:cellular biosynthetic process; P:response to organic nitrogen; F:transferase activity, transferring acyl groups; C:membrane; P:primary metabolic process
FIDO2PL01CXRLC	endothelial differentiation-related factor 1	258	NP_001006203	7.72128e-25	96	60	58	6	P:positive regulation of DNA binding; P:regulation of transcription; F:sequence-specific DNA binding; F:transcription coactivator activity; C:transcription factor TFIID complex; C:cytoplasm
FIDO2PL01CXVTW	rna binding motif protein 22	247	NP_998379	3.85571e-37	98	74	73	9	F:RNA binding; C:spliceosomal complex; F:zinc ion binding; P:protein import into nucleus, translocation; P:RNA splicing; P:embryonic development; F:calcium-dependent protein binding; F:nucleotide binding; P:mRNA processing
FIDO2PL01CXWE9	PREDICTED: hypothetical protein [Danio rerio]	248	XP_687077	6.37762e-16	69	84	58	0
FIDO2PL01CXXLW	b cell rag associated protein	286	CAG13330	1.11982e-23	96	62	60	0
FIDO2PL01CY0KZ	zeta (quinone reductase)	234	CAF90610	6.2847e-11	73	56	41	8	F:NADPH:quinone reductase activity; F:mRNA 3'-UTR binding; F:NADPH binding; P:xenobiotic catabolic process; P:visual perception; C:cytosol; F:NADH binding; P:protein homotetramerization
FIDO2PL01CY3YG	domain containing kinase 5	209	XP_001341554	2.05403e-30	100	68	68	3	C:integral to membrane; F:protein serine/threonine kinase activity; C:mitochondrion
FIDO2PL01CY6WL	zeta (quinone reductase)	233	CAF90610	2.38265e-18	71	77	55	0
FIDO2PL01CY7YN	odorant receptor	236	AAK14716	7.90462e-14	64	78	50	4	F:olfactory receptor activity; F:receptor activity; C:integral to membrane; P:G-protein coupled receptor protein signaling pathway
FIDO2PL01CY8QN	exosome complex exonuclease rrp4	247	ACQ58453	1.51973e-25	94	67	63	0
FIDO2PL01CYBIR	chaperonin containing subunit 7	245	CAG05730	2.95222e-37	98	81	80	7	P:auxin biosynthetic process; F:identical protein binding; C:chaperonin-containing T-complex; P:chaperone mediated protein folding independent of cofactor; F:ATP binding; F:unfolded protein binding; C:mitochondrion
FIDO2PL01CYLYC	family with sequence similarity member a	237	NP_001007032	1.64059e-27	85	78	67	0
FIDO2PL01CYNKI	sulfite oxidase	192	CAG11757	1.23117e-22	92	56	52	9	C:mitochondrial intermembrane space; P:response to nutrient; F:electron carrier activity; F:sulfite oxidase activity; F:molybdenum ion binding; F:heme binding; P:oxidation reduction; F:molybdopterin cofactor binding; C:cytosol
FIDO2PL01CYO17	adenylosuccinate lyase	280	AAI54296	2.1813e-40	95	92	88	4	P:purine ribonucleotide biosynthetic process; F:N6-(1,2-dicarboxyethyl)AMP AMP-lyase (fumarate-forming) activity; F:(S)-2-(5-amino-1-(5-phospho-D-ribosyl)imidazole-4-carboxamido)succinate AMP-lyase (fumarate-forming) activity; C:mitochondrion
FIDO2PL01CYV74	envelope polyprotein	217	YP_443923	1.61663e-27	90	71	64	0
FIDO2PL01CYZRL	guanosine monophosphate reductase 2 isoform 10	252	NP_001035394	2.65165e-38	98	83	82	5	F:metal ion binding; F:GMP reductase activity; P:oxidation reduction; P:GMP catabolic process; P:monocyte differentiation
FIDO2PL01CYZSM	isoform cra_a	231	NP_001012337	3.55605e-30	100	67	67	0
FIDO2PL01CZ0MD	methyltransferase wbscr22	238	CAF97410	4.61268e-30	83	79	66	2	P:metabolic process; F:methyltransferase activity
FIDO2PL01CZ15Z	tetraspanin 16	256	ACO09384	2.33296e-21	69	86	60	0
FIDO2PL01CZ3CJ	caspase recruitment domain member 6-like	230	XP_002662120	1.88996e-23	89	66	59	0
FIDO2PL01CZAPJ	suppression of tumorigenicity 13 (colon carcinoma) (hsp70 interacting protein)	224	NP_956063	2.49096e-15	95	48	46	0
FIDO2PL01CZBU2	casein kinase ii subunit alpha	237	ACM08892	2.88251e-40	100	78	78	10	F:protein N-terminus binding; P:Wnt receptor signaling pathway; P:auxin biosynthetic process; F:protein serine/threonine kinase activity; F:ATP binding; C:NuRD complex; P:signal transduction; C:Sin3 complex; C:plasma membrane; P:protein amino acid phosphorylation
FIDO2PL01CZG7C	protein kiaa0133	205	CAG11011	4.77801e-19	83	66	55	1	C:nucleolus
FIDO2PL01CZI7H	hexosaminidase (glycosyl hydrolase family catalytic domain) containing	224	CAG02579	5.71602e-28	91	71	65	0
FIDO2PL01CZLIY	gamma-aminobutyric acid receptor subunit alpha-1 precursor	236	CAG11697	6.67616e-21	81	71	58	0
FIDO2PL01CZN33	hCG2045339 [Homo sapiens]	244	EAW77348	8.40688e-08	71	39	28	0
FIDO2PL01CZOKD	oxysterol binding 9	265	XP_002663147	1.70807e-24	81	77	63	2	P:steroid metabolic process; P:lipid transport
FIDO2PL01CZQPQ	bromodomain containing 1	264	CAF96088	1.5913e-38	95	87	83	0
FIDO2PL01CZU5I	interleukin 1 receptor accessory 1	237	CAG05775	4.92823e-32	89	78	70	0
FIDO2PL01CZYXA	cyp2f2 protein	245	CAG12753	2.505e-28	90	73	66	0
FIDO2PL01D01P1	transmembrane protein 33	238	NP_998828	7.14943e-15	97	42	41	0
FIDO2PL01D02NF	tetratricopeptide repeat domain 5	285	NP_001017654	6.80949e-13	83	49	41	0
FIDO2PL01D03GN	unnamed protein product [Tetraodon nigroviridis]	268	CAG08258	1.14166e-20	69	94	65	0
FIDO2PL01D03HZ	ataxin 7-like 3	252	CAF92108	5.36773e-23	73	95	70	5	C:SAGA complex; F:ligand-dependent nuclear receptor transcription coactivator activity; F:metal ion binding; P:histone deubiquitination; P:positive regulation of transcription, DNA-dependent
FIDO2PL01D057K	ubiquinone biosynthesis methyltransferase mitochondrial precursor	228	ACI67244	5.88147e-33	97	74	72	3	P:ubiquinone biosynthetic process; C:mitochondrion; F:methyltransferase activity
FIDO2PL01D09X7	chromatin modifying protein 2b	234	CAG09229	1.70357e-24	92	69	64	0
FIDO2PL01D0HG2	carbonic anhydrase-related protein 10	206	NP_001032198	2.13764e-19	82	63	52	0
FIDO2PL01D0ILV	phosphatidylinositol-4-phosphate 5- type alpha	262	CAG10850	1.00257e-32	92	77	71	13	P:cell migration; P:phosphatidylinositol metabolic process; F:kinase binding; C:Golgi stack; F:obs-phosphatidylinositol-4-phosphate 5-kinase activity; F:ATP binding; P:phosphorylation; P:signal transduction; C:endomembrane system; C:lamellipodium; P:phospholipid biosynthetic process; C:nucleus; C:plasma membrane
FIDO2PL01D0JV2	sortilin 1	240	CAF96817	4.60752e-22	87	62	54	31	C:trans-Golgi network transport vesicle; F:neurotensin receptor activity, G-protein coupled; P:nerve growth factor receptor signaling pathway; P:response to insulin stimulus; P:endosome transport via multivesicular body sorting pathway; P:neuropeptide signaling pathway; C:microsome; P:regulation of gene expression; C:integral to membrane; P:induction of apoptosis by extracellular signals; P:vesic…
FIDO2PL01D0PM5	calsequestrin 2 (cardiac muscle)	245	BAG49513	3.61722e-27	98	61	60	4	P:striated muscle contraction; F:calcium ion binding; C:sarcoplasmic reticulum lumen; P:heart development
FIDO2PL01D0VDE	v-myc myelocytomatosis viral oncogene homolog lung carcinoma derived	261	CAG10722	3.82747e-16	91	48	44	4	F:protein binding; F:transcription factor activity; C:nucleus; P:regulation of transcription, DNA-dependent
FIDO2PL01D182F	ghrh pacap-like	238	ABJ55977	7.14943e-15	71	77	55	2	F:receptor binding; P:regulation of biological process
FIDO2PL01D1AOO	zgc:158138 protein	235	NP_001082906	3.44853e-09	61	62	38	0
FIDO2PL01D1C5Y	granulins precursor	197	ACN10922	2.15898e-19	69	62	43	5	C:extracellular space; P:positive regulation of epithelial cell proliferation; C:mitochondrion; P:embryo implantation; P:blastocyst hatching
FIDO2PL01D1NWA	choline dehydrogenase	266	CAG03250	2.54336e-20	95	49	47	0
FIDO2PL01D1OKX	programmed cell death protein 10	209	ACQ58009	3.17627e-23	95	60	57	0
FIDO2PL01D1OLV	p antigen member 3 (prostate associated)	226	EAW93220	7.76135e-09	68	47	32	0
FIDO2PL01D1QVW	angiotensin converting enzyme (ec )	248	AAA60612	2.58328e-25	100	58	58	0
FIDO2PL01D1UB2	coiled-coil domain containing 132	226	CAG11123	4.36646e-36	98	75	74	0
FIDO2PL01D1YQK	endoplasmic reticulum protein 27	258	CAF94351	1.55218e-33	91	83	76	5	C:endoplasmic reticulum lumen; F:molecular_function; C:endoplasmic reticulum; P:biological_process; C:cellular_component
FIDO2PL01D20XR	galactocerebrosidase precursor	237	NP_001133732	5.83506e-25	93	61	57	5	P:galactosylceramide catabolic process; P:carbohydrate metabolic process; F:cation binding; C:lysosome; F:galactosylceramidase activity
FIDO2PL01D21PL	PREDICTED: predicted protein-like [Danio rerio]	221	XP_002664141	1.01709e-08	79	44	35	0
FIDO2PL01D23CG	chaperonin containing subunit 8	229	XP_001101969	3.11862e-34	100	74	74	8	P:auxin biosynthetic process; P:protein folding; C:microtubule organizing center; F:ATP binding; F:unfolded protein binding; C:nucleus; F:ATPase activity, coupled; C:cytosol
FIDO2PL01D25BR	lim and senescent cell antigen-like domains 1	224	NP_001019560	4.24893e-15	100	36	36	1	F:zinc ion binding
FIDO2PL01D27OD	annexin a5	225	ACQ58091	5.0191e-16	95	48	46	0
FIDO2PL01D2AO1	zgc:92586 protein	247	CAF94519	1.86206e-15	91	49	45	0
FIDO2PL01D2DBU	ecto-nox disulfide-thiol exchanger 2	253	NP_001006427	8.00244e-27	87	66	58	0
FIDO2PL01D2DF7	filamin binding lim protein isoform cra_a	247	NP_001133388	2.87275e-16	82	50	41	0
FIDO2PL01D2DWZ	unnamed protein product [Tetraodon nigroviridis]	243	CAG07338	3.41315e-09	56	76	43	0
FIDO2PL01D2F5K	long-chain-fatty-acid-- ligase 1	225	NP_001167042	7.50006e-12	77	57	44	0
FIDO2PL01D2GR9	loc568811 protein	226	AAI34072	8.5613e-16	95	42	40	0
FIDO2PL01D2I20	PREDICTED: hypothetical protein [Danio rerio]	250	XP_002661740	8.03038e-27	84	82	69	3	F:zinc ion binding; F:nuclease activity; F:DNA binding
FIDO2PL01D2JJ6	dead (asp-glu-ala-asp) box polypeptide 43	231	CAX13889	1.11057e-15	94	54	51	0
FIDO2PL01D2K9T	ankyrin family a (rfxank-like) 2	234	ACO09451	4.05477e-26	100	60	60	7	F:low-density lipoprotein binding; F:histone deacetylase binding; C:cytoskeleton; C:membrane; C:cytosol; C:membrane fraction; C:nucleus
FIDO2PL01D2K9W	homolog 3	276	XP_002666180	9.53994e-28	100	61	61	0
FIDO2PL01D2X8Z	phosphodiesterase 11a	252	Q1KKS3	1.83633e-39	97	83	81	0
FIDO2PL01D307G	alcohol dehydrogenase	243	CAG07845	3.27538e-36	97	80	78	0
FIDO2PL01D35MC	follistatin-like 3 glycoprotein	235	NP_001025282	8.15116e-35	92	75	69	0
FIDO2PL01D3C31	stb1b_danre ame: full=histone-lysine n-methyltransferase setdb1-b ame: full=set domain bifurcated 1b	250	CAF97873	5.75496e-25	86	80	69	4	F:nucleic acid binding; P:transcription; C:intracellular organelle; F:transferase activity
FIDO2PL01D3D4S	cell death inducing protein	225	NP_001092712	1.72105e-24	98	52	51	0
FIDO2PL01D3F1N	mediator of rna polymerase ii transcription subunit 30	103	NP_001028926	1.37208e-10	97	34	33	0
FIDO2PL01D3FPQ	pathogenesis-related protein 10- -like	257	CAC83079	4.50569e-41	97	84	82	0
FIDO2PL01D3GG0	immunoglobulin heavy chain variable region	247	AAX78209	2.13047e-11	69	62	43	2	P:biological_process; C:cellular_component
FIDO2PL01D3H8V	unnamed protein product [Tetraodon nigroviridis]	172	CAG03985	4.77129e-11	86	45	39	0
FIDO2PL01D3JHL	nadh-cytochrome b5 reductase 3	212	CAG04147	4.89525e-16	93	47	44	0
FIDO2PL01D3M0H	biphenyl hydrolase-like (serine hydrolase breast epithelial mucin-associated antigen)	236	ACO08885	1.03238e-13	69	72	50	4	P:cellular amino acid and derivative metabolic process; C:mitochondrion; P:response to toxin; F:poly(ADP-ribose) glycohydrolase activity
FIDO2PL01D3QL6	nad dependent steroid dehydrogenase-like	239	XP_001234893	2.00789e-09	85	40	34	0
FIDO2PL01D3QV8	rhamnose-binding lectin	217	ACD76075	1.0503e-18	73	68	50	0
FIDO2PL01D3W4F	o- family 3	234	NP_001013468	4.78976e-27	85	77	66	0
FIDO2PL01D3XIZ	rrm1 protein	162	NP_001133985	9.9981e-25	100	54	54	0
FIDO2PL01D3ZF5	general transcription factor polypeptide 2	250	NP_001135173	5.58707e-12	88	44	39	10	F:protein N-terminus binding; P:G-protein coupled receptor internalization; P:DNA repair; F:zinc ion binding; P:transcription initiation from RNA polymerase II promoter; F:RNA polymerase II carboxy-terminal domain kinase activity; P:regulation of transcription; P:RNA elongation from RNA polymerase II promoter; C:holo TFIIH complex; F:DNA-dependent ATPase activity
FIDO2PL01D418G	eukaryotic translation initiation factor subunit c	254	CAG07597	7.76632e-17	100	45	45	0
FIDO2PL01D4AHN	loc558601 protein	246	CAF93220	2.12554e-19	84	58	49	0
FIDO2PL01D4NAO	trna nucleotidyl cca- 1	245	XP_002662561	3.76064e-08	88	35	31	0
FIDO2PL01D4PKT	pms1 postmeiotic segregation increased 1 ( cerevisiae) isoform cra_a	239	BAD89401	9.3054e-15	100	36	36	0
FIDO2PL01D4TZA	cullin 2	201	XP_002666627	1.58847e-30	100	67	67	10	P:cell cycle arrest; P:ubiquitin-dependent protein catabolic process; C:cullin-RING ubiquitin ligase complex; F:ubiquitin protein ligase binding; P:negative regulation of cell proliferation; P:induction of apoptosis by intracellular signals; P:embryonic development; P:G1/S transition of mitotic cell cycle; P:interspecies interaction between organisms; C:VCB complex
FIDO2PL01D4WWS	zinc mynd-type containing 17	212	CAG04325	2.19229e-24	91	69	63	0
FIDO2PL01D4XFL	prp31 pre-mrna processing factor 31 homolog	223	CAF97896	6.12772e-30	95	74	71	0
FIDO2PL01D4YVJ	synaptosomal-associated protein 29	242	CAG07838	2.87603e-24	78	80	63	1	C:cell part
FIDO2PL01D4ZAW	v-atpase subunit a	239	BAF94024	9.94197e-17	100	45	45	12	C:cytosol; P:cellular sodium ion homeostasis; F:hydrogen ion transporting ATP synthase activity, rotational mechanism; C:mitochondrion; P:response to salt stress; P:ATP synthesis coupled proton transport; P:response to acidity; P:cellular calcium ion homeostasis; F:ATP binding; F:proton-transporting ATPase activity, rotational mechanism; C:proton-transporting V-type ATPase, V1 domain; C:plasma me…
FIDO2PL01D4ZZM	novel protein	241	XP_693154	3.40119e-33	95	80	76	1	P:transmembrane transport
FIDO2PL01D54NO	ectonucleotide pyrophosphatase phosphodiesterase 2	244	ACN60231	3.38948e-33	93	81	76	12	P:chemotaxis; F:scavenger receptor activity; C:integral to plasma membrane; F:metal ion binding; F:phosphodiesterase I activity; F:nucleic acid binding; F:polysaccharide binding; P:lipid catabolic process; F:nucleotide diphosphatase activity; C:extracellular region; P:immune response; F:alkylglycerophosphoethanolamine phosphodiesterase activity
FIDO2PL01D596I	transcobalamin-2 precursor	115	XP_001923164	7.75937e-09	94	37	35	0
FIDO2PL01D5A3C	protein phosphatase regulatory subunit isoform cra_a	239	EAW97351	7.32199e-36	100	78	78	0
FIDO2PL01D5B6Q	myosin-5a (myosin va) (dilute myosin heavy non-muscle)	223	CAG00830	1.11933e-23	84	73	62	10	F:calmodulin binding; C:ruffle; C:Golgi membrane; C:myosin complex; F:actin filament binding; F:minus-end directed microfilament motor activity; F:ATP binding; C:filamentous actin; C:growth cone; P:actin filament-based movement
FIDO2PL01D5C3U	rpel repeat containing 1	158	CAO78137	4.98935e-16	94	50	47	0
FIDO2PL01D5C86	AF130117_63PRO0756 [Homo sapiens]	238	AAG35529	3.42877e-17	100	45	45	4	C:oligosaccharyltransferase complex; C:integral to membrane; F:dolichyl-diphosphooligosaccharide-protein glycotransferase activity; P:protein amino acid N-linked glycosylation via asparagine
FIDO2PL01D5F8C	proteasome ( macropain) beta 6	238	XP_001161989	1.94247e-20	81	66	54	0
FIDO2PL01D5GFF	aminopeptidase n	236	EFB22612	2.14765e-19	80	76	61	0
FIDO2PL01D5H5H	prp18 pre-mrna processing factor 18 homolog	133	NP_001002204	4.03943e-10	94	39	37	0
FIDO2PL01D5M3C	growth arrest and dna-damage-inducible protein gadd45 gamma	218	CAG09562	8.04869e-22	92	54	50	2	F:molecular_function; P:biological_process
FIDO2PL01D5OI9	novel member of the trypsin family of serine proteases-like	158	CAG10536	2.82656e-19	100	52	52	3	P:proteolysis; F:serine-type endopeptidase activity; F:protein binding
FIDO2PL01D5PVI	hepatic nuclear factor 4beta	233	ABG73394	5.65797e-28	88	72	64	0
FIDO2PL01D5Q15	yme1-like 1	210	CAF97633	4.28291e-28	98	68	67	0
FIDO2PL01D5QEW	max-like factor protein	219	CAG02797	1.62552e-14	95	44	42	0
FIDO2PL01D5RGG	nadh dehydrogenase subunit 3	257	AAX15167	3.14208e-18	67	83	56	5	P:response to stimulus; P:electron transport chain; C:mitochondrial membrane; F:oxidoreductase activity; C:respiratory chain
FIDO2PL01D5W8B	alpha-ketoglutarate-dependent dioxygenase alkb homolog 2	210	CAG08511	8.3586e-24	76	82	63	9	P:DNA dealkylation; F:damaged DNA binding; P:oxidative demethylation; F:metal ion binding; F:oxidoreductase activity, acting on single donors with incorporation of molecular oxygen, incorporation of two atoms of oxygen; F:2-oxoglutarate-dependent dioxygenase activity; F:DNA demethylase activity; C:nucleoplasm; P:DNA demethylation
FIDO2PL01D653D	chromosome 1 open reading frame 141	273	XP_001163644	1.21112e-22	73	86	63	0
FIDO2PL01D68EL	novel zinc finger protein	231	NP_001016087	4.51932e-09	71	53	38	0
FIDO2PL01D68W5	lysine-specific demethylase no66	251	CAG03554	2.32835e-26	84	77	65	15	F:RNA binding; F:histone demethylase activity (H3-K36 specific); P:histone H3-K4 demethylation; F:histone demethylase activity (H3-K4 specific); P:oxidation reduction; P:negative regulation of osteoblast differentiation; F:oxidoreductase activity, acting on single donors with incorporation of molecular oxygen, incorporation of two atoms of oxygen; P:ribosome biogenesis; P:histone H3-K36 demethyla…
FIDO2PL01D6A1G	unnamed protein product [Tetraodon nigroviridis]	186	CAG12073	7.79814e-09	71	53	38	0
FIDO2PL01D6EN3	zinc nfx1-type containing 1	234	CAF96521	3.30933e-36	83	78	65	6	P:regulation of transcription, DNA-dependent; F:molecular_function; P:biological_process; F:zinc ion binding; C:cellular_component; C:nucleus
FIDO2PL01D6GNW	prp6 pre-mrna splicing factor 6 homolog	233	CAG11265	4.32212e-36	97	77	75	9	F:androgen receptor binding; C:spliceosomal complex; F:ribonucleoprotein binding; P:positive regulation of transcription from RNA polymerase II promoter; C:U4/U6 snRNP; P:nuclear mRNA splicing, via spliceosome; C:U5 snRNP; C:U4/U6 x U5 tri-snRNP complex; F:transcription coactivator activity
FIDO2PL01D6IMH	connector enhancer of kinase suppressor of ras 2	230	CAG08371	1.3058e-32	96	76	73	0
FIDO2PL01D6IQ3	adam metallopeptidase domain 10	283	XP_002666798	8.01823e-27	98	60	59	26	P:constitutive protein ectodomain proteolysis; P:monocyte activation; P:positive regulation of cell growth; P:protein amino acid phosphorylation; P:regulation of osteoclast differentiation; P:Notch signaling pathway; C:trans-Golgi network; F:zinc ion binding; F:protein kinase binding; C:membrane fraction; P:negative regulation of cell adhesion; C:integral to membrane; P:integrin-mediated signalin…
FIDO2PL01D6M2E	solute carrier family member 9	241	NP_001073468	4.17701e-15	84	52	44	0
FIDO2PL01D6MOD	meprin alpha (paba peptide hydrolase)	157	CAF87759	4.23713e-15	86	51	44	0
FIDO2PL01D6PWX	c-src tyrosine kinase	253	CAA45924	4.55461e-14	97	40	39	0
FIDO2PL01D6SOK	syndecan 2	252	CAG00013	1.67248e-16	82	52	43	4	C:integral to plasma membrane; F:protein binding; P:response to stress; P:response to chemical stimulus
FIDO2PL01D6VNL	chemokine ccl-c11b	236	NP_001108574	4.62339e-22	72	77	56	0
FIDO2PL01D6WJL	vacuolar protein sorting 29 homolog ( cerevisiae)	232	NP_476528	2.07992e-38	100	77	77	4	F:metal ion binding; C:endosome membrane; F:phosphoserine phosphatase activity; P:protein transport
FIDO2PL01D6WJO	serine threonine-protein kinase pim-3-like	239	XP_001922778	8.68942e-21	77	76	59	0
FIDO2PL01D705I	bone morphogenetic protein 5	250	NP_957345	3.26029e-28	90	72	65	0
FIDO2PL01D7470	ring finger lim domain interacting	235	CAF99087	6.68355e-29	84	77	65	0
FIDO2PL01D7AU3	tao kinase 1	220	XP_002667091	2.77272e-14	95	46	44	0
FIDO2PL01D7F00	cop9 constitutive photomorphogenic homolog subunit 3	253	CAF96988	9.73704e-41	98	83	82	2	C:cytoplasm; C:signalosome
FIDO2PL01D7F30	glycine n-methyltransferase	254	ACU09500	6.529e-40	98	84	83	0
FIDO2PL01D7IA9	meprin beta	244	CAG01597	2.43471e-23	82	80	66	0
FIDO2PL01D7IDA	isoform cra_a	219	CAF91948	2.75989e-30	90	72	65	0
FIDO2PL01D7KAM	beta-carotene 15-dioxygenase 2	217	CAF91639	3.60148e-27	95	62	59	0
FIDO2PL01D7KSH	homolog subfamily c member 7	265	CAF95830	9.67652e-28	79	83	66	1	F:heat shock protein binding
FIDO2PL01D7LKN	gag-pol poly	244	XP_002667596	8.36797e-24	83	81	68	0
FIDO2PL01D7N0X	sulfite oxidase	254	ACU33027	1.04237e-37	94	84	79	0
FIDO2PL01D7OG6	membrane-spanning 4-domains subfamily a member 4d	228	ACO13718	1.40966e-10	64	75	48	1	C:integral to membrane
FIDO2PL01D7SRH	loc796833 protein	177	AAI55670	2.86274e-24	98	58	57	0
FIDO2PL01D7TDS	cop9 signalosome complex subunit 7a	211	CAF97819	1.6803e-32	98	70	69	0
FIDO2PL01D7UDP	coagulation factor procoagulant component	226	CAG09735	2.09896e-30	91	73	67	0
FIDO2PL01D7XYQ	meprin beta	237	CAG07591	1.93797e-28	83	78	65	0
FIDO2PL01D819S	novel protein speg complex locus	238	CAQ15454	7.65625e-09	86	44	38	0
FIDO2PL01D8218	tpa_inf: twist1a	233	DAA06079	7.15735e-23	98	53	52	5	F:transcription regulator activity; F:DNA binding; P:regulation of transcription; C:nucleus; P:neural crest formation
FIDO2PL01D847Z	novel protein vertebrate nebulin	239	CAQ15350	1.05975e-26	81	75	61	2	P:biological_process; C:cellular_component
FIDO2PL01D84MQ	vimentin	243	NP_571947	7.81404e-30	95	80	76	7	C:intermediate filament; F:protein C-terminus binding; P:intermediate filament-based process; C:cytoplasm; C:cell leading edge; F:structural constituent of cytoskeleton; C:plasma membrane
FIDO2PL01D84RT	rho gtpase activating protein 15	233	CAF89791	1.4455e-15	75	69	52	0
FIDO2PL01D85BD	guanine nucleotide binding protein (g protein) alpha 13	245	AAR25618	1.73075e-37	97	81	79	24	P:patterning of blood vessels; F:signal transducer activity; P:intracellular protein kinase cascade; P:Rho protein signal transduction; P:platelet activation; P:regulation of cell shape; C:brush border membrane; C:heterotrimeric G-protein complex; P:elevation of cytosolic calcium ion concentration; P:regulation of cell migration; P:activation of phospholipase D activity; P:cell migration involved…
FIDO2PL01D85T4	probable proline racemase	239	CAG03606	8.41638e-16	84	52	44	1	F:proline racemase activity
FIDO2PL01D86VR	hCG1983883 [Homo sapiens]	234	EAW85665	2.71979e-22	100	49	49	0
FIDO2PL01D87CX	transmembrane protein 60	241	NP_001133755	2.98651e-21	93	58	54	1	C:integral to membrane
FIDO2PL01D889Q	annexin a13	263	CAF97638	4.47412e-41	97	87	85	2	F:calcium ion binding; F:calcium-dependent phospholipid binding
FIDO2PL01D88Z9	ring finger protein 148	234	ACN11273	4.63926e-22	75	77	58	1	F:metal ion binding
FIDO2PL01D8A00	actin filament associated protein 1-like 1	229	BAB85011	3.81226e-32	98	74	73	0
FIDO2PL01D8AS5	prostaglandin g h synthase 2b	263	AAS21313	1.94073e-44	98	87	86	8	C:cytoplasm; P:response to oxidative stress; F:prostaglandin-endoperoxide synthase activity; F:heme binding; P:oxidation reduction; F:peroxidase activity; P:anagen; P:regulation of blood pressure
FIDO2PL01D8B78	nadp+--arginine adp-ribosyltransferase 2 precursor	229	ACO14546	8.55212e-08	64	65	42	0
FIDO2PL01D8CY8	integrator complex subunit 10	237	NP_001167059	4.61268e-30	90	77	70	0
FIDO2PL01D8DQJ	mitochondrial nad+isocitrate dehydrogenase 3 beta variant 1	243	NP_001002157	2.05156e-38	98	80	79	6	F:NAD or NADH binding; P:oxidation reduction; F:magnesium ion binding; P:tricarboxylic acid cycle; F:isocitrate dehydrogenase (NAD+) activity; C:mitochondrion
FIDO2PL01D8E06	tetratricopeptide repeat domain 30a2	257	NP_001098119	3.02225e-37	95	85	81	0
FIDO2PL01D8HD1	pentatricopeptide repeat-containing	261	XP_002465987	5.90494e-17	74	71	53	0
FIDO2PL01D8HFC	novel protein (wu:ft31b04)	194	CAQ13767	1.31413e-16	78	61	48	0
FIDO2PL01D8JR3	transmembrane protein c3orf1 homolog	241	NP_001134625	6.24171e-11	66	69	46	2	C:membrane; C:mitochondrion
FIDO2PL01D8M63	cg11909 cg11909-pa	246	XP_424975	2.19449e-24	81	81	66	0
FIDO2PL01D8NHT	atp-binding cassette sub-family b member mitochondrial precursor	218	ACN10889	3.74744e-11	97	37	36	6	P:auxin biosynthetic process; F:ATPase activity, coupled to transmembrane movement of substances; C:mitochondrial inner membrane; P:transmembrane transport; F:ATP binding; C:integral to membrane
FIDO2PL01D8NIQ	integrin alpha fg-gap repeat containing 2	242	CAG14191	7.29678e-36	98	78	77	0
FIDO2PL01D8OD0	hydroxysteroid (17-beta) dehydrogenase 7	211	NP_001070796	1.92251e-28	95	68	65	0
FIDO2PL01D8PQT	rac gtpase-activating protein 1	249	NP_955925	9.18794e-23	70	100	70	0
FIDO2PL01D8QSE	dnase domain containing 1	198	ACQ58522	5.49027e-23	90	63	57	0
FIDO2PL01D8SLJ	novel protein	251	CAI21179	4.55461e-14	64	89	57	0
FIDO2PL01D8U0Q	polyribonucleotide nucleotidyltransferase 1	240	AAI23081	4.59685e-30	94	79	75	6	P:mRNA catabolic process; C:mitochondrial intermembrane space; F:3'-5'-exoribonuclease activity; F:RNA binding; F:polyribonucleotide nucleotidyltransferase activity; P:RNA processing
FIDO2PL01D8V6O	PREDICTED: si:dkey-14o18.8 [Danio rerio]	247	XP_694353	2.87942e-08	89	39	35	0
FIDO2PL01D8YIR	gnas complex locus	228	1AZS_C	1.49565e-36	100	75	75	0
FIDO2PL01D90ET	treacle protein isoform a	194	NP_001008656	2.3949e-18	94	50	47	0
FIDO2PL01D90Q5	tgm2_pagma ame: full=protein-glutamine gamma-glutamyltransferase 2 ame: full=tissue transglutaminase ame: full=transglutaminase c short=tgase c short=tg short=tgc ame: full=transglutaminase-2 short=tgase-2	243	P52181	2.12304e-35	92	80	74	0
FIDO2PL01D92S4	loc100037905 protein	219	CAF98043	2.19187e-19	88	61	54	0
FIDO2PL01D93GY	tbp-associated factor 5	223	XP_002197117	7.73362e-33	97	72	70	0
FIDO2PL01D95CA	r3h domain-containing protein c19orf22 homolog	234	NP_001134650	4.78976e-27	88	77	68	0
FIDO2PL01D990T	rho gtpase activating protein 27	209	CAG06559	8.95114e-18	96	51	49	0
FIDO2PL01D99CU	syntaxin 5	213	CAF88033	5.38728e-31	98	71	70	0
FIDO2PL01D99WJ	vacuolar protein sorting 35	232	NP_001086473	5.31381e-26	100	59	59	6	C:endosome; P:vacuolar protein processing; F:protein binding; C:integral to membrane; C:cytosol; P:protein transport
FIDO2PL01D9B6F	cdk5 regulatory subunit associated protein 1-like 1	267	CAF99984	1.13638e-36	95	83	79	5	P:RNA modification; F:metal ion binding; C:integral to membrane; F:catalytic activity; F:4 iron, 4 sulfur cluster binding
FIDO2PL01D9CJS	dynamin-1-like protein	212	NP_957216	1.4705e-20	80	68	55	0
FIDO2PL01D9CNW	chimerin 1	237	AAH83540	2.71678e-14	91	49	45	10	C:soluble fraction; F:metal ion binding; P:positive regulation of GTPase activity; P:intracellular signaling pathway; F:phorbol ester receptor activity; C:intracellular; F:protein binding; F:Rac GTPase activator activity; P:signal transduction; C:insoluble fraction
FIDO2PL01D9D55	unnamed protein product [Tetraodon nigroviridis]	229	CAG11872	1.9008e-15	71	76	54	0
FIDO2PL01D9GF4	yy1 transcription factor	180	CAG01508	8.32165e-16	97	43	42	0
FIDO2PL01D9K9N	3-oxo-5-beta-steroid 4-dehydrogenase	271	ACQ58910	4.59731e-38	92	90	83	0
FIDO2PL01D9LDL	pdzk1l protein	222	CAG05858	2.4936e-23	93	63	59	1	F:protein binding
FIDO2PL01D9MVY	phosphoglycerate kinase	220	BAD17900	2.11317e-30	100	69	69	4	C:cytoplasm; F:phosphoglycerate kinase activity; P:glycolysis; P:response to hypoxia
FIDO2PL01D9N36	claudin 30d	211	AAT64066	7.59519e-09	83	36	30	0
FIDO2PL01D9VUU	udp-glucuronosyltransferase 2a1-like	258	CAG13780	7.46134e-28	82	86	71	1	F:transferase activity, transferring glycosyl groups
FIDO2PL01D9WKD	novel protein	233	CAG08556	6.04502e-30	93	73	68	0
FIDO2PL01DA0QB	claudin 8	232	ACO09696	4.20063e-31	92	76	70	3	C:integral to membrane; F:structural molecule activity; C:tight junction
FIDO2PL01DA3J6	unnamed protein product [Tetraodon nigroviridis]	241	CAG00478	8.15193e-11	60	66	40	0
FIDO2PL01DA5CA	importin isoform cra_c	232	CAF97602	8.48363e-24	89	76	68	0
FIDO2PL01DA5D9	c1r c1s subunit of ca2+-dependent complex	215	NP_001117852	1.41953e-15	75	60	45	0
FIDO2PL01DA9OG	myomesin 2	228	CAG05695	1.83256e-26	86	73	63	0
FIDO2PL01DAEC9	bridging integrator 1	238	XP_002662327	8.14215e-27	83	79	66	3	C:cytoplasm; P:regulation of endocytosis; F:protein binding
FIDO2PL01DAFC1	von willebrand factor c domain-containing protein 2-like	240	NP_001122036	2.59817e-41	100	71	71	0
FIDO2PL01DAFMA	carbonic anhydrase-related protein 10	232	NP_001032198	2.08959e-22	100	51	51	1	P:brain development
FIDO2PL01DAG1H	family with sequence similarity member b	233	XP_001380757	4.20578e-15	71	71	51	1	C:intracellular
FIDO2PL01DAGK8	kruppel-like factor 10	253	XP_001519796	1.28355e-08	60	74	45	7	P:positive regulation of osteoclast differentiation; F:binding; P:induction of apoptosis; P:response to protein stimulus; P:regulation of transcription; P:bone mineralization; P:regulation of cell proliferation
FIDO2PL01DAIVY	a chain restrained least squares refinement of native and cadmium-substituted carp parvalbumin using x-ray crystallographic data at -angstroms resolution	260	P02618	1.72206e-08	88	35	31	0
FIDO2PL01DAJQ8	upf0580 protein	256	CAG03444	9.13162e-34	87	85	74	2	P:biological_process; C:cellular_component
FIDO2PL01DALER	gtpase imap family member 7-like	247	CAF95106	9.19855e-31	92	80	74	0
FIDO2PL01DALFO	novel protein vertebrate tripartite motif-containing 2	226	CAX14641	2.83683e-27	96	61	59	0
FIDO2PL01DALPK	transforming growth factor beta 3	230	CAG09133	1.44709e-23	85	76	65	0
FIDO2PL01DAN3B	related ras viral (r-ras) oncogene homolog 2	236	ABY82346	3.29801e-36	100	78	78	8	F:GTP binding; C:plasma membrane; F:protein binding; P:positive regulation of cell migration; P:signal transduction; C:endoplasmic reticulum; P:Ras protein signal transduction; F:GTPase activity
FIDO2PL01DANFV	vesicle-associated membrane protein 2	227	CAG01564	1.8964e-23	100	55	55	24	C:cell junction; P:synaptic vesicle exocytosis; F:calmodulin binding; C:integral to membrane; P:post-Golgi vesicle-mediated transport; P:calcium ion-dependent exocytosis; C:clathrin sculpted glutamate transport vesicle membrane; F:phospholipid binding; C:synaptic vesicle membrane; F:syntaxin-1 binding; F:protein complex binding; P:regulation of exocytosis; P:protein complex assembly; C:cleavage f…
FIDO2PL01DANJ9	interferon gamma receptor 2	243	AAV38203	1.85556e-39	100	80	80	6	C:integral to plasma membrane; P:cell surface receptor linked signaling pathway; P:blood coagulation; F:interferon-gamma receptor activity; C:endoplasmic reticulum; P:response to virus
FIDO2PL01DAQE0	pol protein	232	YP_443922	1.71336e-16	71	73	52	4	P:DNA metabolic process; F:nucleic acid binding; F:nuclease activity; F:transferase activity
FIDO2PL01DATTD	nilt4 leukocyte receptor	240	NP_001153966	5.28393e-10	72	58	42	1	F:receptor activity
FIDO2PL01DAU24	unnamed protein product [Tetraodon nigroviridis]	226	CAG11557	8.29229e-11	56	72	41	0
FIDO2PL01DAWN1	methyl- -binding domain protein 3	206	CAG07742	2.61308e-17	92	50	46	0
FIDO2PL01DAYK1	kit receptor	233	Q8AXC6	4.63926e-22	77	77	60	0
FIDO2PL01DAYK7	transmembrane protein 39b	251	NP_001133957	2.39832e-39	98	83	82	1	C:integral to membrane
FIDO2PL01DAZ79	mucin partial	241	CAF91618	1.09921e-15	87	48	42	3	C:inner mucus layer; F:protein binding; C:outer mucus layer
FIDO2PL01DB53N	lin-7 homolog b	224	ACO09396	9.42182e-31	97	72	70	0
FIDO2PL01DBBS8	purine nucleoside phosphorylase (inosine phosphorylase)	232	CAF97035	2.8111e-35	97	77	75	2	F:purine-nucleoside phosphorylase activity; P:nucleoside metabolic process
FIDO2PL01DBF79	nuclear receptor coactivator 2	239	AAI63724	6.6687e-13	75	52	39	11	F:thyroid hormone receptor coactivator activity; P:positive regulation of transcription from RNA polymerase II promoter; P:primitive hemopoiesis; P:steroid hormone receptor signaling pathway; F:transcription repressor activity; P:cerebellum development; P:negative regulation of transcription from RNA polymerase II promoter; F:thyroid hormone receptor binding; C:cytoplasm; F:chromatin binding; C:n…
FIDO2PL01DBJ23	phospholipase a2 receptor 1-like	239	XP_002662754	5.64539e-12	61	80	49	0
FIDO2PL01DBJKA	tpa: tpa_inf: fam20c3	244	DAA01886	1.79726e-34	93	81	76	1	C:extracellular region
FIDO2PL01DBLKT	unnamed protein product [Tetraodon nigroviridis]	230	CAF90500	6.73759e-13	95	44	42	0
FIDO2PL01DBQOR	high mobility group-t protein	264	CAG09003	4.3436e-28	98	60	59	0
FIDO2PL01DBV22	alpha 8 like 3	223	NP_001003558	2.93877e-32	93	74	69	0
FIDO2PL01DBZ8D	unnamed protein product [Tetraodon nigroviridis]	269	CAG13290	4.48395e-09	89	38	34	0
FIDO2PL01DC0TP	teashirt zinc finger homeobox 1 a	241	CAF99388	1.21532e-14	95	43	41	5	F:binding; P:middle ear morphogenesis; C:nucleolus; P:soft palate development; P:anterior/posterior pattern formation
FIDO2PL01DC4BK	p21-activated kinase 2 isoform 2	273	XP_001364436	2.35818e-26	72	92	67	5	P:protein amino acid phosphorylation; C:nucleoplasm; F:protein kinase activity; C:cytosol; F:nucleotide binding
FIDO2PL01DC4X3	general transcription factor polypeptide 62kda	184	XP_001366557	6.40003e-11	80	57	46	0
FIDO2PL01DC55O	tubulin beta-4 chain-like isoform 1	240	XP_001925481	4.45241e-25	100	54	54	12	C:cytosol; P:spindle assembly; C:microtubule; F:MHC class I protein binding; P:natural killer cell mediated cytotoxicity; F:protein complex binding; P:protein polymerization; P:microtubule-based movement; P:cellular component movement; F:GTPase activity; F:structural constituent of cytoskeleton; F:GTP binding
FIDO2PL01DC66I	60 kda lysophospholipase	218	NP_001096091	1.46682e-23	90	72	65	0
FIDO2PL01DC7FG	cadherin egf lag seven-pass g-type receptor 2-like	248	CAG01168	4.70785e-27	89	73	65	0
FIDO2PL01DCC4U	chromosome 9 open reading frame 5	237	XP_001340397	1.21951e-14	83	62	52	0
FIDO2PL01DCEE1	deoxyhypusine hydroxylase	248	XP_002663139	2.41788e-23	84	71	60	5	F:deoxyhypusine monooxygenase activity; F:metal ion binding; P:oxidation reduction; F:protein binding; P:peptidyl-lysine modification to hypusine
FIDO2PL01DCG1U	methionine adenosyltransferase alpha	208	NP_956165	3.08674e-18	87	58	51	0
FIDO2PL01DCH0J	im:7155895 protein	257	CAG00227	3.36482e-12	76	63	48	2	F:molecular_function; C:cellular_component
FIDO2PL01DCHRN	vesicle transport through interaction with t-snares homolog 1b	202	NP_957330	6.90628e-26	96	66	64	4	C:integral to membrane; C:Golgi apparatus; P:intracellular protein transport; F:protein binding
FIDO2PL01DCIGY	itgb3 protein	255	CAG02646	1.11886e-23	97	47	46	0
FIDO2PL01DCKZ3	solute carrier family 24 member 6	243	XP_001378531	3.76494e-16	65	73	48	2	P:ion transport; C:membrane
FIDO2PL01DCMLW	vasculin-like protein 1	252	CAF96349	2.83305e-40	96	84	81	0
FIDO2PL01DCNIU	ap-2 complex subunit sigma-1	223	CAF97453	2.67657e-09	86	38	33	0
FIDO2PL01DCP0S	triosephosphate isomerase	231	AAK85205	8.73856e-37	100	76	76	0
FIDO2PL01DCQQ0	choline transporter-like protein 2	256	NP_001133839	1.41208e-26	98	58	57	0
FIDO2PL01DCQQ6	brca1-associated protein 2	253	AAC24200	2.1108e-19	100	46	46	0
FIDO2PL01DCRM0	zyxin	253	CAF97852	3.83787e-29	80	82	66	9	C:cytoplasm; C:integral to plasma membrane; F:metal ion binding; F:protein binding; C:focal adhesion; C:cell-cell adherens junction; P:cell-cell signaling; P:signal transduction; C:stress fiber
FIDO2PL01DCUHY	mevalonate kinase	235	CAG08527	4.95662e-24	80	78	63	0
FIDO2PL01DD0E1	PREDICTED: polyprotein-like [Danio rerio]	262	XP_001343884	9.13117e-10	69	56	39	0
FIDO2PL01DD0EM	inositol -triphosphate receptor 1	233	AAI72648	1.14269e-20	98	54	53	0
FIDO2PL01DD2RP	cytochrome family subfamily polypeptide 65	253	CAF97055	1.19858e-14	70	67	47	0
FIDO2PL01DD7ER	ring finger protein 14	229	CAG11707	3.56817e-30	97	67	65	0
FIDO2PL01DD8MY	parkinson disease (autosomal early onset) 7	246	2RK4_A	7.02676e-39	100	81	81	16	P:regulation of androgen receptor signaling pathway; C:cytosol; P:adult locomotory behavior; C:axon; C:mitochondrion; P:cell death; P:membrane depolarization; P:membrane hyperpolarization; P:negative regulation of protein binding; P:dopamine uptake; F:protein binding; P:hydrogen peroxide metabolic process; P:response to drug; F:peroxiredoxin activity; P:response to hydrogen peroxide; C:nucleus
FIDO2PL01DDAOJ	sterol regulatory element binding transcription factor 1	224	CAG03157	9.14696e-18	81	66	54	2	P:regulation of transcription; C:nucleus
FIDO2PL01DDDAN	beta 1	211	CAG05620	1.58002e-14	79	69	55	3	P:optokinetic behavior; P:muscle organ development; P:detection of light stimulus involved in visual perception
FIDO2PL01DDMJA	basic leucine zipper nuclear factor 1	252	NP_998171	3.99003e-10	80	45	36	0
FIDO2PL01DDMPX	neuronal nitric oxide synthase	205	AAS21300	5.44145e-31	98	66	65	0
FIDO2PL01DDNJT	unnamed protein product [Tetraodon nigroviridis]	254	CAG00841	5.03398e-16	65	82	54	0
FIDO2PL01DDO4J	transmembrane emp24 domain-containing protein 3 precursor	259	ACM08866	9.09974e-34	92	77	71	0
FIDO2PL01DDSAS	r-spondin homolog (xenopus laevis)	228	ACG70783	2.02143e-33	93	75	70	0
FIDO2PL01DDVS2	loc553425 protein	234	AAI39883	4.3523e-12	79	49	39	2	F:molecular_function; P:biological_process
FIDO2PL01DDXEJ	reverse transcriptase	275	AAS83206	3.27883e-28	72	87	63	0
FIDO2PL01DDXWW	yi032_human ame: full= uncharacterized protein ensp00000382813	285	EAW58754	4.22581e-47	100	90	90	2	F:molecular_function; P:biological_process
FIDO2PL01DDYQM	ankyrin repeat domain 11	214	NP_001085560	1.51469e-33	98	71	70	7	P:head morphogenesis; P:multicellular organism growth; P:skeletal system morphogenesis; P:in utero embryonic development; P:tissue homeostasis; C:nucleus; P:bone development
FIDO2PL01DDZV3	cathepsin l2	221	EFA77940	2.42085e-10	82	40	33	0
FIDO2PL01DE0BA	aminoadipate aminotransferase	231	CAF90535	1.3058e-32	93	76	71	9	P:glutamate metabolic process; F:pyridoxal phosphate binding; P:kynurenine metabolic process; P:biosynthetic process; P:2-oxoglutarate metabolic process; F:kynurenine-oxoglutarate transaminase activity; F:2-aminoadipate transaminase activity; C:mitochondrion; F:protein homodimerization activity
FIDO2PL01DE10S	loc100135367 protein	177	XP_001520211	6.19147e-11	87	39	34	2	F:catalytic activity; P:metabolic process
FIDO2PL01DEATA	apoptosis-related protein 3 precursor	239	ACQ58260	1.02883e-13	83	55	46	0
FIDO2PL01DECTF	heat shock protein 47	248	NP_001117706	1.1972e-30	93	82	77	0
FIDO2PL01DEDHL	prenylated rab acceptor protein 1	256	CAF97803	7.50487e-20	81	64	52	0
FIDO2PL01DEI7Z	free fatty acid receptor 3-like	242	CAG03362	1.37931e-26	94	68	64	0
FIDO2PL01DELT3	pwp2 periodic tryptophan protein homolog	249	NP_001167056	1.23891e-27	81	83	68	3	F:signal transducer activity; P:signal transduction; C:nucleus
FIDO2PL01DEMS5	bromodomain phd finger transcription factor	258	CAF95564	1.27567e-19	95	49	47	0
FIDO2PL01DEPNJ	hypothetical protein PTRG_06121 [Pyrenophora tritici-repentis Pt-1C-BFP]	237	XP_001936454	3.54823e-14	93	46	43	0
FIDO2PL01DERBA	neurofibromatosis isoform cra_a	167	AAD15839	2.07147e-22	100	55	55	0
FIDO2PL01DERK2	tho complex 4	242	CAG06135	1.99172e-25	80	80	64	0
FIDO2PL01DETQ2	argininosuccinate lyase	225	ACO09172	3.69643e-35	100	75	75	0
FIDO2PL01DEU8S	wd repeat phosphoinositide interacting 1	239	NP_956685	1.81185e-18	84	66	56	10	F:estrogen receptor binding; P:vesicle targeting, trans-Golgi to endosome; C:autophagic vacuole membrane; F:androgen receptor binding; C:pre-autophagosomal structure membrane; C:clathrin-coated vesicle; F:phosphatidylinositol-3-phosphate binding; C:trans-Golgi network; C:endosome membrane; P:autophagy
FIDO2PL01DEV1V	3-hydroxyisobutyryl-coenzyme a hydrolase	229	ACN11180	2.73839e-22	88	75	66	4	F:3-hydroxyisobutyryl-CoA hydrolase activity; P:branched chain family amino acid catabolic process; C:mitochondrion; C:membrane
FIDO2PL01DEWI9	sorting nexin 9-like	244	CAG09164	3.07991e-18	88	53	47	0
FIDO2PL01DEXRA	dna binding	274	XP_002522828	1.061e-18	89	57	51	3	F:transcription regulator activity; P:regulation of transcription; C:nucleus
FIDO2PL01DEY2R	leucine rich repeat containing 7	175	CAG11547	2.52183e-12	94	39	37	0
FIDO2PL01DEZ86	ring finger protein 20	221	XP_001926629	8.86895e-21	97	46	45	0
FIDO2PL01DF15F	protein phosphatase 3 (formerly 2b) regulatory subunit beta isoform	234	NP_671709	1.22086e-22	80	71	57	0
FIDO2PL01DF2MZ	gli-kruppel family member isoform cra_d	258	CAA63219	6.13214e-14	68	60	41	0
FIDO2PL01DF2OY	choriogenin h	268	AAM47576	5.30323e-18	61	89	55	0
FIDO2PL01DF2PH	brother of cdo	233	NP_001005393	5.1293e-21	96	51	49	11	P:axon guidance; P:smoothened signaling pathway; P:cell-cell adhesion; C:axon; P:response to protein stimulus; F:identical protein binding; C:cell surface; C:neuronal cell body; C:growth cone; P:positive regulation of myoblast differentiation; C:integral to plasma membrane
FIDO2PL01DF574	synaptogyrin 1	244	NP_001133075	1.12834e-28	86	80	69	0
FIDO2PL01DF6XJ	protein max	215	NP_571295	8.57211e-29	98	65	64	0
FIDO2PL01DFD98	_6- partial	247	AAA83744	6.83762e-18	76	68	52	0
FIDO2PL01DFE3X	member of ras oncogene family	251	CAA37178	1.40603e-39	100	83	83	0
FIDO2PL01DFH3L	acid alpha glucosidase	234	CAF98114	1.65004e-19	85	70	60	2	F:hydrolase activity, hydrolyzing O-glycosyl compounds; P:carbohydrate metabolic process
FIDO2PL01DFHWS	reversion-inducing-cysteine-rich protein with kazal motifs	195	EAW58319	2.38936e-26	92	64	59	8	P:blood vessel maturation; F:serine-type endopeptidase inhibitor activity; C:plasma membrane; F:protein binding; C:anchored to membrane; F:metalloendopeptidase inhibitor activity; C:peripheral to membrane of membrane fraction; P:extracellular matrix organization
FIDO2PL01DFJDJ	chromosome 20 open reading frame 114	260	NP_149974	2.39737e-18	100	48	48	0
FIDO2PL01DFLJ1	transposable element tcb1 transposase	268	ABV31710	3.43746e-17	72	69	50	1	P:DNA metabolic process
FIDO2PL01DFLZZ	zinc mynd-type containing 17	235	CAG04324	3.78636e-32	97	76	74	2	F:metal ion binding; F:zinc ion binding
FIDO2PL01DFP9O	tetratricopeptide repeat domain 25	226	CAG02335	3.36663e-12	63	74	47	0
FIDO2PL01DFQNS	subfamily member 1	235	NP_001133292	1.06952e-18	83	72	60	4	P:protein folding; F:unfolded protein binding; F:DNA binding; F:heat shock protein binding
FIDO2PL01DFRE3	loc553405 protein	235	AAH93432	4.62851e-30	92	68	63	0
FIDO2PL01DFW42	kelch repeat-containing protein	255	CAG05734	2.93074e-40	95	84	80	1	F:protein binding
FIDO2PL01DG1LG	phosphatidylinositol- -bisphosphate 3-kinase catalytic subunit gamma isoform	234	XP_692697	1.70752e-16	83	55	46	6	P:positive regulation of acute inflammatory response; F:protein binding; F:nucleotide binding; F:phosphoinositide 3-kinase activity; P:negative regulation of apoptosis; P:protein amino acid phosphorylation
FIDO2PL01DG1SM	novel protein human solute carrier family 2 (facilitated glucose transporter) member 11	232	CAQ13703	1.88558e-31	90	77	70	4	F:substrate-specific transmembrane transporter activity; C:integral to membrane; P:transmembrane transport; P:carbohydrate transport
FIDO2PL01DG59Y	methyltransferase-like protein 5	221	NP_001134384	1.78703e-21	94	54	51	0
FIDO2PL01DG6X7	veinlet-like 2	273	NP_957498	3.4052e-25	76	90	69	2	C:membrane; F:peptidase activity
FIDO2PL01DGA5H	influenza virus ns1a-binding protein	263	XP_514060	7.15963e-31	100	63	63	0
FIDO2PL01DGCBN	myst histone acetyltransferase (monocytic leukemia) 3	183	CAG09717	7.05967e-18	95	48	46	0
FIDO2PL01DGLO3	cytochrome family subfamily polypeptide 1	208	CAG11792	2.97591e-29	95	67	64	0
FIDO2PL01DGMLL	wash complex subunit strumpellin	237	XP_002187324	5.28984e-18	100	48	48	0
FIDO2PL01DGNRV	mu-crystallin homolog	226	CAG04436	3.24575e-23	82	75	62	0
FIDO2PL01DGQEQ	solute carrier family 22 member 2	238	ACN11115	8.12329e-35	94	78	74	9	P:histamine uptake; C:integral to plasma membrane; F:toxin transporter activity; P:quaternary ammonium group transport; F:dopamine transmembrane transporter activity; F:quaternary ammonium group transmembrane transporter activity; P:transmembrane transport; P:regulation of appetite; P:dopamine transport
FIDO2PL01DGSCZ	gipc pdz domain containing member 2	260	NP_957224	1.40222e-26	88	77	68	23	P:glutamate secretion; C:dendritic shaft; P:endothelial cell migration; C:vesicle membrane; C:dendritic spine; F:receptor binding; F:PDZ domain binding; P:regulation of protein stability; C:membrane fraction; P:protein targeting; P:regulation of synaptic plasticity; F:myosin binding; F:actin binding; C:endocytic vesicle; C:cytosolic part; P:negative regulation of proteasomal ubiquitin-dependent p…
FIDO2PL01DGSP7	ankyrin repeat and sterile alpha motif domain containing 4b	246	CAG11420	1.02175e-13	93	43	40	0
FIDO2PL01DGTBI	sperm associated antigen 1	244	CAG05016	3.8961e-13	93	43	40	0
FIDO2PL01DGU35	meprin beta	250	CAF91596	1.08282e-31	85	83	71	2	F:metal ion binding; F:metallopeptidase activity
FIDO2PL01DGXCM	mhc class i antigen	223	BAD93266	8.32036e-11	84	44	37	0
FIDO2PL01DH1SP	chloroplast nucleoid dna binding protein	243	ABK25480	1.68609e-24	85	71	61	2	P:proteolysis; F:aspartic-type endopeptidase activity
FIDO2PL01DH373	rest corepressor 1	238	CAK11073	3.20924e-15	90	51	46	6	P:chromatin modification; F:DNA binding; P:regulation of transcription; F:protein binding; C:nucleus; P:interspecies interaction between organisms
FIDO2PL01DH43A	alkyldihydroxyacetonephosphate peroxisomal	220	CAG09989	4.40623e-28	98	63	62	0
FIDO2PL01DH727	predicted protein [Phaeodactylum tricornutum CCAP 1055/1]	223	XP_002176622	4.71364e-14	86	53	46	0
FIDO2PL01DH7GD	ca++ cardiac fast twitch 1 like	236	CAG02658	1.25324e-35	100	78	78	18	C:ER-Golgi intermediate compartment; F:protein binding; P:cellular calcium ion homeostasis; P:response to mechanical stimulus; P:auxin biosynthetic process; P:positive regulation of fast-twitch skeletal muscle fiber contraction; P:calcium ion transport; C:H zone; F:calcium ion binding; C:integral to membrane; C:sarcoplasmic reticulum membrane; P:ATP biosynthetic process; C:I band; P:negative regu…
FIDO2PL01DH8MS	membrane guanylyl cyclase olgc1	256	BAA35198	5.34106e-42	100	85	85	0
FIDO2PL01DH94W	macrophage stimulating 1 (hepatocyte growth factor-like)	233	CAF95727	2.53975e-28	90	65	59	0
FIDO2PL01DHAT4	abhydrolase domain containing 6	247	CAG11299	5.41777e-15	93	43	40	0
FIDO2PL01DHB86	proteasome ( macropain) 26s non- 1	236	CAM56654	2.61317e-33	94	78	74	0
FIDO2PL01DHCMF	signal peptide peptidase-like 2a	243	CAG00827	4.16262e-15	66	72	48	2	F:aspartic-type endopeptidase activity; C:integral to membrane
FIDO2PL01DHDNY	dual specificity phosphatase 22	210	AAH93370	1.09167e-23	90	65	59	0
FIDO2PL01DHFBU	myosin heavy chain	242	ABM26909	3.18721e-15	95	45	43	4	C:myosin filament; F:actin binding; F:ATP binding; F:motor activity
FIDO2PL01DHHKE	isthmin 1	213	CAG09521	4.70856e-35	98	70	69	0
FIDO2PL01DHI1D	PREDICTED: si:dkey-221l4.7 [Danio rerio]	219	XP_001332938	6.39217e-11	66	75	50	0
FIDO2PL01DHKBF	phosphatidylinositol-5-phosphate 4- type alpha	246	NP_001122174	4.72423e-27	96	64	62	0
FIDO2PL01DHNIW	ankyrin erythrocytic	261	CAG08468	1.3094e-32	89	85	76	0
FIDO2PL01DHOAP	coenzyme q7 ubiquinone	226	CAG03316	1.31471e-32	94	74	70	5	P:ubiquinone biosynthetic process; F:transition metal ion binding; P:protein metabolic process; P:oxidation reduction; F:oxidoreductase activity
FIDO2PL01DHOOM	ring finger lim domain interacting	235	CAF99087	6.68355e-29	84	77	65	2	F:metal ion binding; P:cellular protein metabolic process
FIDO2PL01DHPRJ	antithrombin iii	172	BAA77461	8.13858e-11	75	54	41	0
FIDO2PL01DHROH	immunoglobulin member 4d	243	CAG00480	2.26827e-37	96	81	78	0
FIDO2PL01DHU8Z	c11orf46 homolog	228	ACO14437	6.99608e-10	88	36	32	0
FIDO2PL01DHVSU	unnamed protein product [Tetraodon nigroviridis]	239	CAG00783	5.84207e-09	91	35	32	0
FIDO2PL01DHWFW	proteasome ( macropain) beta 4	147	NP_002787	1.32964e-16	100	40	40	0
FIDO2PL01DHWP7	transmembrane protein 222	246	AAI22341	1.41913e-31	92	76	70	0
FIDO2PL01DHX0C	novel protein	227	CAG12151	2.32357e-13	82	58	48	0
FIDO2PL01DHYLU	integrin beta 6 subunit precursor protein	234	XP_700725	1.26339e-19	80	61	49	0
FIDO2PL01DI5EA	membrane palmitoylated 6 (maguk p55 subfamily member 6)	241	CAG11988	4.02704e-26	88	75	66	0
FIDO2PL01DI75H	fumarylacetoacetate hydrolase	232	ACO09168	2.46836e-23	83	71	59	0
FIDO2PL01DI8FQ	abhydrolase domain containing 6	220	CAG11299	3.36592e-36	94	72	68	0
FIDO2PL01DIC0J	adenylate kinase isoenzyme mitochondrial	232	XP_002195331	5.31381e-26	86	76	66	0
FIDO2PL01DIF6Y	atp-binding cassette sub-family g member partial	216	XP_001510948	1.68073e-08	69	65	45	0
FIDO2PL01DIFUC	rap guanine nucleotide exchange factor 4	253	CAH93338	2.33918e-10	90	40	36	0
FIDO2PL01DIHXX	alpha- -sialyltransferase st8sia vi	281	NP_001098375	4.38956e-33	82	92	76	3	F:alpha-N-acetylneuraminate alpha-2,8-sialyltransferase activity; P:protein amino acid glycosylation; C:integral to Golgi membrane
FIDO2PL01DILZH	abl-interactor 1	254	CAP09340	1.72615e-24	98	60	59	17	F:cytoskeletal protein binding; C:filopodium; C:cytosol; C:cell junction; P:peptidyl-tyrosine phosphorylation; C:cytoskeleton; C:soluble fraction; C:synapse; P:transmembrane receptor protein tyrosine kinase signaling pathway; P:negative regulation of cell proliferation; F:protein tyrosine kinase activator activity; C:synaptosome; C:growth cone; P:somitogenesis; C:lamellipodium; C:endoplasmic reti…
FIDO2PL01DIMIG	sterolin 2	242	XP_001510948	1.92913e-20	77	80	62	8	P:cholesterol efflux; F:cholesterol transporter activity; P:excretion; P:phospholipid transport; P:intestinal cholesterol absorption; F:nucleotide binding; C:apical plasma membrane; P:cholesterol homeostasis
FIDO2PL01DINPS	max protein	224	AAH44453	8.27308e-19	100	47	47	14	C:MLL1 complex; F:promoter binding; C:dendrite; P:regulation of transcription, DNA-dependent; F:protein complex binding; P:protein complex assembly; P:negative regulation of gene expression; C:PML body; F:transcription factor activity; F:protein heterodimerization activity; F:transcription coactivator activity; F:protein homodimerization activity; C:cytoplasm; P:transcription from RNA polymerase …
FIDO2PL01DIQ11	thioredoxin domain containing 5	205	CAF94358	3.53523e-22	96	50	48	15	F:growth factor activity; P:growth; C:endoplasmic reticulum lumen; P:cellular membrane organization; P:immune response; F:isomerase activity; C:extracellular region; P:anti-apoptosis; P:positive regulation of bone mineralization; P:positive regulation of aldosterone biosynthetic process; P:cell redox homeostasis; P:post-Golgi vesicle-mediated transport; P:positive regulation of transcription from…
FIDO2PL01DIZ9O	nucleoporin 188	254	XP_001923018	5.04567e-08	47	84	40	0
FIDO2PL01DJ47G	spry domain containing 4	256	NP_001002477	3.36098e-28	84	85	72	2	F:molecular_function; P:biological_process
FIDO2PL01DJ4BS	cf211_danre ame: full=upf0364 protein c6orf211 homolog	244	NP_001014353	1.85987e-31	87	81	71	1	F:protein binding
FIDO2PL01DJ6CV	zgc:171242 protein	211	XP_002665380	1.74692e-13	76	67	51	0
FIDO2PL01DJADW	ankyrin repeat and lem domain containing 2	234	CAG09696	2.30779e-13	88	43	38	0
FIDO2PL01DJCFW	transcobalamin-2 precursor	221	CAF88738	5.55516e-23	91	68	62	2	F:cobalamin binding; P:cobalamin transport
FIDO2PL01DJEUG	purinergic receptor g-protein 8	265	ACN10475	5.14285e-21	69	88	61	1	F:receptor activity
FIDO2PL01DJF8Z	zinc dhhc-type containing 15	237	CAF99082	1.70563e-08	59	54	32	2	F:metal ion binding; C:cellular_component
FIDO2PL01DJGFG	o- family 3	234	NP_001013468	4.78976e-27	85	77	66	0
FIDO2PL01DJJM2	ctd small phosphatase-like protein	252	NP_001038912	7.45539e-41	100	83	83	3	F:phosphoprotein phosphatase activity; F:metal ion binding; C:nucleus
FIDO2PL01DJMWQ	disulfide-isomerase a6 precursor	142	CAG03659	6.17413e-11	94	38	36	0
FIDO2PL01DJN6F	envoplakin	250	CAF94365	6.78238e-34	92	83	77	6	C:cornified envelope; F:protein binding, bridging; C:cell junction; P:peptide cross-linking; P:keratinization; F:structural molecule activity
FIDO2PL01DJR4T	tyrosine-protein kinase lyn	246	NP_001004543	7.27156e-36	97	81	79	31	P:protein amino acid autophosphorylation; F:SH3 domain binding; C:postsynaptic density; F:ubiquitin protein ligase binding; P:positive regulation of oligodendrocyte progenitor proliferation; C:alpha2-beta1 integrin complex; P:neuron projection development; P:cytokine secretion; F:integrin binding; F:glycosphingolipid binding; C:mitochondrial intermembrane space; P:histamine secretion by mast cell…
FIDO2PL01DJREO	loc795332 protein	263	XP_002663510	3.10562e-34	100	71	71	6	C:mitochondrial inner membrane; F:protein binding; P:mitochondrial citrate transport; P:transmembrane transport; C:integral to membrane; F:citrate transmembrane transporter activity
FIDO2PL01DJTJV	nicotinamide nucleotide transhydrogenase	240	CAF99856	1.02407e-29	98	68	67	4	F:NAD(P)+ transhydrogenase (AB-specific) activity; P:oxidation reduction; F:binding; P:proton transport
FIDO2PL01DJV5W	molybdopterin synthase small subunit mocs2a	241	CAF89892	2.07303e-14	80	50	40	0
FIDO2PL01DJZ35	unnamed protein product [Tetraodon nigroviridis]	241	CAG12770	4.16733e-23	88	78	69	0
FIDO2PL01DJZLC	adp-ribosylation factor-like 5a	213	NP_001002339	7.77922e-30	100	65	65	3	C:intracellular; F:GTP binding; P:small GTPase mediated signal transduction
FIDO2PL01DK14B	hCG2038494 [Homo sapiens]	240	EAW91064	1.53383e-17	100	43	43	0
FIDO2PL01DK4YL	novel protein human sciellin	254	NP_001005304	1.01667e-08	82	46	38	0
FIDO2PL01DKA3K	lactation elevated 1	228	XP_001511224	1.04059e-21	80	76	61	2	C:mitochondrion; F:nucleotide binding
FIDO2PL01DKBFE	domain-containing protein	226	AAY79250	5.03076e-08	62	54	34	1	F:heat shock protein binding
FIDO2PL01DKK5P	transferring glycosyl	217	XP_002301763	1.62038e-19	82	62	51	0
FIDO2PL01DKKQF	leucine-rich repeat lgi member 2a	237	NP_001034730	3.64638e-35	93	78	73	0
FIDO2PL01DKNWG	unnamed protein product [Tetraodon nigroviridis]	134	CAF97450	8.114e-11	100	34	34	4	P:protein amino acid dephosphorylation; F:protein serine/threonine phosphatase activity; F:manganese ion binding; F:magnesium ion binding
FIDO2PL01DKP90	adp-ribosylation factor 6	239	XP_967713	1.09159e-39	100	78	78	0
FIDO2PL01DKRCH	bloom syndrome	242	NP_001098120	2.44036e-15	100	45	45	0
FIDO2PL01DKT7B	cygb1_oryla ame: full=cytoglobin-1	238	NP_001098237	6.89274e-26	90	76	69	5	F:heme binding; C:cytoplasm; F:oxygen transporter activity; P:oxygen transport; F:oxygen binding
FIDO2PL01DKVYY	heat shock protein beta-11	203	ACX94458	4.04483e-18	91	48	44	0
FIDO2PL01DKZKA	nuclear fragile x mental retardation protein interacting protein 2	259	NP_001019376	2.4058e-18	78	65	51	5	F:RNA binding; C:polysomal ribosome; C:Golgi apparatus; C:nucleus; F:protein binding
FIDO2PL01DKZS0	eukaryotic translation initiation factor 2	278	EDM16120	2.3468e-18	94	52	49	18	F:translation initiation factor activity; C:mRNA cap binding complex; F:metal ion binding; F:RNA 7-methylguanosine cap binding; P:mRNA cleavage involved in gene silencing by miRNA; C:RNA-induced silencing complex; C:cytoplasmic mRNA processing body; P:regulation of transcription; F:endoribonuclease activity, cleaving siRNA-paired mRNA; P:negative regulation of translation involved in gene silenci…
FIDO2PL01DL04G	ring finger protein 141	235	AAP36723	6.66807e-37	100	77	77	0
FIDO2PL01DL0FN	c-c motif chemokine 20 precursor	267	ACQ57955	2.54927e-12	65	64	42	0
FIDO2PL01DL16X	pyruvate dehydrogenase component x	237	CAG02376	8.69914e-29	92	75	69	5	F:acyltransferase activity; F:lipoic acid binding; P:metabolic process; C:mitochondrion; F:protein binding
FIDO2PL01DL1FT	signal-induced proliferation-associated 1 like 3	246	XP_689495	7.769e-38	100	81	81	4	F:GTPase activator activity; C:intracellular; P:regulation of small GTPase mediated signal transduction; F:protein binding
FIDO2PL01DL5VH	solute carrier family 23 member 2	202	XP_001339365	2.30441e-13	80	63	51	0
FIDO2PL01DL7MP	solute carrier family 2 (facilitated glucose transporter) member 11b	223	CAG08545	5.93518e-25	87	74	65	4	F:substrate-specific transmembrane transporter activity; C:integral to membrane; P:transmembrane transport; P:carbohydrate transport
FIDO2PL01DL8G1	thiazide sensitive na-cl co- solute carrier family member 3	238	AAL26926	9.31582e-23	79	79	63	0
FIDO2PL01DLBIO	sec23a ( cerevisiae)	222	XP_421250	1.72287e-32	95	73	70	0
FIDO2PL01DLCVD	eukaryotic translation initiation factor subunit l	245	NP_001012553	5.19908e-42	100	79	79	6	C:eukaryotic translation initiation factor 3 complex; C:fibrillar center; P:translational initiation; C:nucleoplasm; F:protein binding; F:translation initiation factor activity
FIDO2PL01DLEW0	angiopoietin-like 1	245	CAG01676	2.34461e-26	98	54	53	5	C:extracellular space; P:angiogenesis; P:signal transduction; P:transmembrane receptor protein tyrosine kinase signaling pathway; F:receptor binding
FIDO2PL01DLGVV	cyclin-dependent kinase 2-interacting protein	212	CAF89618	6.84661e-10	70	62	44	2	P:DNA metabolic process; F:kinase activity
FIDO2PL01DLIHO	_6-like	231	XP_002661576	1.76895e-21	83	73	61	0
FIDO2PL01DLJ2P	branched chain alpha-ketoacid dehydrogenase kinase	241	CAG00906	5.07064e-37	96	80	77	9	F:protein serine/threonine kinase activity; P:branched chain family amino acid catabolic process; P:peptidyl-histidine phosphorylation; F:[3-methyl-2-oxobutanoate dehydrogenase (acetyl-transferring)] kinase activity; F:ATP binding; F:protein binding; P:signal transduction; C:mitochondrial alpha-ketoglutarate dehydrogenase complex; F:two-component sensor activity
FIDO2PL01DLKDQ	unnamed protein product [Tetraodon nigroviridis]	216	CAG12587	1.7957e-10	64	70	45	0
FIDO2PL01DLMOF	brca1-a complex subunit merit40	227	CAG00761	7.2063e-23	94	57	54	9	P:chromatin modification; P:positive regulation of DNA repair; P:response to ionizing radiation; P:double-strand break repair; P:protein K63-linked deubiquitination; C:BRISC complex; C:BRCA1-A complex; P:G2/M transition DNA damage checkpoint; C:cytoplasm
FIDO2PL01DLNGJ	legumain	250	NP_001158867	2.96252e-13	97	38	37	0
FIDO2PL01DLO2N	beta-lactamase-like protein 2	246	CAF97771	1.41913e-31	98	73	72	0
FIDO2PL01DLPZ5	fucosyltransferase 10 (alpha ( ) fucosyltransferase)	230	XP_002189932	8.75885e-29	91	71	65	0
FIDO2PL01DLRJB	zinc finger protein 630	267	EFB21473	5.1247e-21	68	83	57	0
FIDO2PL01DLWGW	sam pointed domain containing ets transcription factor	216	CAG11835	1.19614e-30	88	71	63	0
FIDO2PL01DLYA2	lim domain only 4	260	CAF90424	6.08237e-30	100	60	60	7	F:zinc ion binding; C:transcription factor complex; P:regulation of transcription; F:transcription factor activity; F:transcription factor binding; P:transcription from RNA polymerase II promoter; P:neural tube closure
FIDO2PL01DLZLJ	loc495493 protein	256	XP_002191435	1.28014e-19	84	71	60	0
FIDO2PL01DM3B7	argininosuccinate lyase	229	ACO09172	1.3559e-29	94	75	71	5	C:cytoplasm; P:arginine biosynthetic process via ornithine; P:arginine catabolic process; P:urea cycle; F:argininosuccinate lyase activity
FIDO2PL01DM7U2	akirin 2	271	CAG10479	2.89968e-16	95	46	44	0
FIDO2PL01DMDEA	otx2	260	ACL81241	1.45444e-15	61	89	55	0
FIDO2PL01DMFV1	mitochondrial isoleucine trna synthetase	264	BAA95147	2.64129e-17	100	41	41	0
FIDO2PL01DMGOT	t-cell receptor beta chain	228	BAE16851	1.83681e-18	75	76	57	0
FIDO2PL01DMGSU	tubulin alpha-2 chain	246	AAQ91280	8.86829e-42	98	81	80	8	F:structural constituent of cytoskeleton; P:microtubule-based movement; F:GTP binding; F:protein binding; P:microtubule cytoskeleton organization; P:protein polymerization; F:GTPase activity; C:microtubule
FIDO2PL01DMN5K	lag1 longevity assurance homolog 2	274	CAG10817	2.52535e-20	62	91	57	8	P:regulation of transcription, DNA-dependent; C:integral to membrane; F:sequence-specific DNA binding; P:regulation of transcription; C:membrane; F:DNA binding; F:transcription factor activity; C:nucleus
FIDO2PL01DMT4I	anxa2 protein	238	XP_001155090	8.73958e-13	92	38	35	0
FIDO2PL01DMY84	ubx domain-containing protein 2	253	NP_001167394	1.79105e-10	60	88	53	0
FIDO2PL01DMZ8N	atp synthase-coupling factor mitochondrial isoform a precursor	236	NP_001003701	2.53106e-28	100	66	66	0
FIDO2PL01DN0T9	cytochrome family subfamily b	255	NP_001004587	2.49834e-15	85	49	42	0
FIDO2PL01DN10R	a chain low resolution structures of bovine mitochondrial f1-atpase during controlled dehydration: hydration state	237	BAE37632	3.90487e-29	98	70	69	0
FIDO2PL01DN2A7	swi snf matrix actin dependent regulator of subfamily member 1	239	CAF91121	1.99397e-33	100	68	68	0
FIDO2PL01DN2MW	lactation elevated 1	170	NP_665686	8.99825e-10	90	41	37	0
FIDO2PL01DN2ZG	transmembrane protein 209	264	CAG12136	1.40378e-10	100	34	34	1	C:integral to membrane
FIDO2PL01DN3UI	u3 small nucleolar rna-interacting protein 2	256	ACO08898	1.85281e-10	65	72	47	0
FIDO2PL01DN4S8	wasl protein	243	XP_001919116	1.6369e-11	80	52	42	0
FIDO2PL01DN86H	loc779490 protein	209	AAI21941	8.09597e-19	98	50	49	3	F:protein binding; C:cytoplasm; F:RNA binding
FIDO2PL01DNC12	mthfd1l protein	235	XP_001172825	1.03592e-13	92	42	39	8	F:formate-tetrahydrofolate ligase activity; P:one-carbon metabolic process; F:ATP binding; P:formate metabolic process; P:folic acid and derivative biosynthetic process; P:tetrahydrofolate metabolic process; C:mitochondrion; F:protein homodimerization activity
FIDO2PL01DNCYS	PREDICTED: hypothetical protein [Pan troglodytes]	213	XP_001157603	6.83075e-18	70	60	42	0
FIDO2PL01DNFUU	5-hydroxytryptamine receptor 3a	241	XP_002594611	2.5341e-12	67	71	48	7	C:integral to plasma membrane; F:serotonin receptor activity; P:synaptic transmission; F:serotonin-activated cation-selective channel activity; P:transport; P:digestion; F:serotonin binding
FIDO2PL01DNG6V	protein tex261	259	XP_515535	6.33107e-19	66	84	56	0
FIDO2PL01DNH0Q	transmembrane emp24 domain-containing protein 1 precursor	244	ACN10289	1.68609e-24	85	77	66	0
FIDO2PL01DNHM4	proline rich gla (g-carboxyglutamic acid) 1	248	CAN99600	4.12428e-23	86	65	56	0
FIDO2PL01DNHTR	unnamed protein product [Tetraodon nigroviridis]	215	CAG05717	8.91199e-10	61	83	51	0
FIDO2PL01DNHUL	unc-50 homolog	249	CAF98231	7.51621e-25	78	75	59	0
FIDO2PL01DNIJ4	aminopeptidase n-like	219	CAG03110	6.81363e-21	77	70	54	0
FIDO2PL01DNK34	set domain containing 3	220	NP_956348	5.75472e-28	95	67	64	0
FIDO2PL01DNM7E	granulins precursor	197	ACN10922	2.15898e-19	69	62	43	5	C:extracellular space; P:positive regulation of epithelial cell proliferation; C:mitochondrion; P:embryo implantation; P:blastocyst hatching
FIDO2PL01DNRM3	#NAME?	247	CAG08515	5.58057e-28	85	81	69	2	P:regulation of translational fidelity; F:transferase activity
FIDO2PL01DNSDK	fibrinogen-like 1	245	NP_663569	4.28281e-20	82	68	56	0
FIDO2PL01DNY8L	novel protein	220	CAG09273	1.42403e-10	75	48	36	0
FIDO2PL01DNYUD	zinc nfx1-type containing 1	212	CAF96521	2.5083e-20	74	67	50	1	F:binding
FIDO2PL01DO02D	prp4 pre-mrna processing factor 4 homolog	219	CAG04933	6.81363e-21	94	53	50	0
FIDO2PL01DO1TS	n-myristoyltransferase 1	232	CAG11909	3.23126e-15	100	37	37	5	P:protein lipoylation; P:in utero embryonic development; F:glycylpeptide N-tetradecanoyltransferase activity; P:N-terminal protein myristoylation; C:cytosol
FIDO2PL01DO2XB	novel protein vertebrate kinesin heavy chain member 2a ( zgc:103670)	221	CAQ15674	1.11673e-31	94	72	68	0
FIDO2PL01DO4H4	retinoic acid receptor responder protein 3	239	CAG00867	6.21283e-27	93	64	60	0
FIDO2PL01DO5RR	PREDICTED: hypothetical protein [Taeniopygia guttata]	273	XP_002190125	1.53563e-09	81	37	30	0
FIDO2PL01DO7DK	transmembrane channel-like protein 7	236	NP_001158807	3.32104e-12	62	75	47	1	C:integral to membrane
FIDO2PL01DO7XY	tetraspanin-1	254	ACI66202	6.80363e-13	58	84	49	0
FIDO2PL01DOBR5	cell division cycle 40 homolog	240	CAN88173	1.16627e-41	100	80	80	0
FIDO2PL01DOBXA	annexin a2-a	202	NP_861426	2.63659e-09	94	38	36	0
FIDO2PL01DOCE3	atp synthase subunit mitochondrial precursor	232	ACQ58268	1.45045e-15	86	50	43	2	P:biological_process; C:cellular_component
FIDO2PL01DOJRK	rna binding motif protein 6	224	XP_002190389	4.10589e-18	86	58	50	0
FIDO2PL01DOQ0L	imap family member 4-like	229	XP_002661091	1.043e-13	75	72	54	0
FIDO2PL01DOS00	ptgs1 protein	255	ACH73265	1.66804e-27	79	84	67	10	P:response to oxidative stress; P:fatty acid biosynthetic process; P:vasculogenesis; P:oxidation reduction; F:prostaglandin-endoperoxide synthase activity; F:peroxidase activity; F:heme binding; P:kidney development; C:membrane; C:endoplasmic reticulum
FIDO2PL01DOUT4	v-akt murine thymoma viral oncogene homolog 2	233	CAF92523	9.65103e-28	85	74	63	58	F:phosphatidylinositol-3,4-bisphosphate binding; P:inflammatory response; P:positive regulation of peptidyl-serine phosphorylation; F:protein serine/threonine kinase activity; P:glycogen cell development involved in embryonic placenta development; P:anagen; P:response to muscle activity; P:protein kinase B signaling cascade; P:positive regulation of establishment of protein localization in plasma…
FIDO2PL01DOXSQ	acrc protein	244	CAF99105	1.12573e-36	96	80	77	0
FIDO2PL01DP48Q	soluble guanylyl cyclase beta1 subunit	247	XP_001920263	4.86619e-40	98	81	80	0
FIDO2PL01DP4T0	oxygen-independent coproporphyrinogen iii oxidase	246	CAG01106	1.08911e-23	84	73	62	0
FIDO2PL01DP5AV	isoform cra_e	233	EAW96902	2.38265e-18	100	47	47	0
FIDO2PL01DP636	loc569134 protein	218	CAG00026	3.62129e-14	75	69	52	0
FIDO2PL01DP6BU	novel protein human titin	227	CAD60685	2.48252e-15	80	65	52	32	P:cardiac muscle fiber development; P:protein amino acid phosphorylation; P:striated muscle contraction; P:regulation of Rho protein signal transduction; F:nucleotide binding; F:alpha-actinin binding; P:regulation of protein kinase activity; P:cardiac myofibril assembly; P:skeletal muscle thick filament assembly; F:protein self-association; F:telethonin binding; P:mitotic chromosome condensation;…
FIDO2PL01DP9CL	hCG2018460 [Homo sapiens]	233	EAW75268	2.16002e-11	65	64	42	0
FIDO2PL01DPA0S	alpha 2-macroglobulin 4	226	ADG29137	9.77269e-20	81	74	60	0
FIDO2PL01DPDOJ	carbohydrate sulfotransferase 11	235	CAF93893	6.66807e-37	97	78	76	0
FIDO2PL01DPE84	lantibiotic synthetase component c-like 2	227	XP_002713912	8.20692e-35	97	73	71	13	P:positive regulation of abscisic acid mediated signaling pathway; F:phosphatidylinositol-5-phosphate binding; C:cytosol; F:phosphatidylinositol-4-phosphate binding; C:cortical actin cytoskeleton; F:receptor activity; F:phosphatidylinositol-3-phosphate binding; F:ATP binding; P:negative regulation of transcription; F:catalytic activity; C:nucleus; F:GTP binding; C:plasma membrane
FIDO2PL01DPHJ7	subfamily member 7	214	NP_001133428	2.9561e-29	92	69	64	0
FIDO2PL01DPJOG	unnamed protein product [Tetraodon nigroviridis]	259	CAF92340	2.18101e-11	79	49	39	0
FIDO2PL01DPLY4	isoform cra_a	232	CAG01825	3.11525e-26	90	76	69	0
FIDO2PL01DPO5W	c2 and coiled-coil domain containing 1-like	224	CAF89941	4.22926e-31	95	65	62	0
FIDO2PL01DPUBL	cytohesin 1	236	BAB13511	3.52362e-38	98	77	76	0
FIDO2PL01DPY24	tyrosylprotein sulfotransferase 1	203	CAG06495	4.04483e-18	81	64	52	0
FIDO2PL01DQ3SY	mediator complex subunit 22	210	ACO09103	1.17177e-09	97	34	33	4	C:mediator complex; P:regulation of transcription from RNA polymerase II promoter; F:protein binding; F:RNA polymerase II transcription mediator activity
FIDO2PL01DQ3TS	gcn1 general control of amino-acid synthesis 1-like 1	235	CAG02488	3.00011e-29	93	77	72	0
FIDO2PL01DQ4YV	pyrophosphatase isoform cra_a	241	BAA84701	8.41638e-16	100	40	40	0
FIDO2PL01DQ4YY	g protein-coupled receptor 63 variant	222	BAD92584	4.86656e-19	100	45	45	6	P:G-protein coupled receptor protein signaling pathway; C:integral to membrane; P:signal transduction; F:protein binding; C:plasma membrane; F:G-protein coupled receptor activity
FIDO2PL01DQ5KR	major facilitator superfamily domain-containing protein 4	218	CAF96955	4.88297e-19	89	58	52	1	P:transport
FIDO2PL01DQK8E	malonyl :acp acyltransferase	203	CAG02438	3.20491e-15	93	44	41	0
FIDO2PL01DQQZ0	phytanoyl- 2-hydroxylase	249	CAF96289	1.08786e-15	95	47	45	0
FIDO2PL01DQS05	family with sequence similarity member b	257	NP_001070037	3.57836e-30	81	85	69	0
FIDO2PL01DQSTG	wd repeat domain 18	239	CAF92868	1.9358e-20	89	69	62	0
FIDO2PL01DQU5H	c3 and pzp- alpha-2-macroglobulin domain containing 8	235	CAG07935	1.39038e-34	92	78	72	0
FIDO2PL01DQVAN	erythroblast membrane-associated	241	CAG02666	1.09667e-23	85	70	60	2	F:molecular_function; P:biological_process
FIDO2PL01DQYUX	phosphodiesterase 6 beta subunit	232	CAF99327	2.72277e-30	96	77	74	6	F:metal ion binding; P:detection of light stimulus; F:3',5'-cyclic-GMP phosphodiesterase activity; P:signal transduction; P:visual perception; C:membrane
FIDO2PL01DR0TI	gc-rich sequence dna-binding factor	223	NP_001134002	4.56553e-09	85	49	42	0
FIDO2PL01DR9ER	kelch domain containing 8a	266	XP_001334194	2.53747e-28	78	88	69	2	F:molecular_function; P:biological_process
FIDO2PL01DRC0G	cbp p300-interacting transactivator 3b	239	CAG00262	6.24171e-11	97	34	33	0
FIDO2PL01DRDN0	vacuolar protein sorting 35	206	CAF93242	6.86061e-26	100	57	57	0
FIDO2PL01DRHHQ	coiled-coil-helix-coiled-coil-helix domain containing 1	229	NP_976043	7.42284e-36	100	74	74	2	C:nucleus; C:mitochondrion
FIDO2PL01DRJVJ	protein- interferon-inducible double stranded rna dependent repressor of (p58 repressor)	259	CAF90593	3.8143e-40	97	86	84	0
FIDO2PL01DRLX2	thyroid hormone receptor interactor 10	245	CAG12183	6.3702e-32	98	70	69	0
FIDO2PL01DRO63	dystrophin	206	XP_002191665	5.42339e-31	97	68	66	24	P:neurotransmitter receptor metabolic process; C:Z disc; F:structural constituent of muscle; C:costamere; F:zinc ion binding; C:cytoskeleton; F:calcium ion binding; P:peptide biosynthetic process; P:regulation of transcription; C:synapse; C:cell-substrate junction; C:cell surface; P:neuron projection morphogenesis; F:PDZ domain binding; P:skeletal muscle tissue development; C:microsome; F:actin b…
FIDO2PL01DRP4N	actin binding 1a	165	EEY61317	6.27151e-11	67	53	36	0
FIDO2PL01DRRY5	ubiquitin carboxyl-terminal hydrolase 48	240	CAF94665	1.05729e-34	92	79	73	0
FIDO2PL01DRTAI	PREDICTED: hypothetical protein [Danio rerio]	214	XP_706427	1.16786e-09	69	71	49	0
FIDO2PL01DRTCE	surfeit locus protein 1	240	ACO09505	2.5341e-12	75	58	44	0
FIDO2PL01DRTDN	zgc:173439 protein	244	CAF94504	7.85037e-14	100	34	34	7	C:mitochondrion; P:phenylalanyl-tRNA aminoacylation; P:tRNA processing; F:ATP binding; F:phenylalanine-tRNA ligase activity; F:magnesium ion binding; F:tRNA binding
FIDO2PL01DRW59	vacuolar protein sorting 35	229	CAF93242	7.93063e-38	100	76	76	0
FIDO2PL01DRZH0	rpel repeat containing 1	157	CAO78137	5.00517e-16	94	50	47	0
FIDO2PL01DS1DR	rna-binding protein 5	225	ACN58619	4.8614e-11	73	60	44	1	F:binding
FIDO2PL01DS34E	transmembrane emp24 domain-containing protein 7 precursor	244	CAF90460	3.50756e-30	89	73	65	0
FIDO2PL01DSD94	cyclin-dependent kinase 2	270	ABW77417	8.37827e-40	98	80	79	0
FIDO2PL01DSDC2	met proto-oncogene precursor	246	CAG08749	3.27164e-28	83	84	70	0
FIDO2PL01DSEJ5	dna topoisomerase 2-alpha	272	AAA61209	1.80141e-34	85	90	77	26	F:protein kinase C binding; C:nucleoplasm; F:DNA-dependent ATPase activity; F:histone deacetylase binding; F:drug binding; C:centriole; F:protein C-terminus binding; P:DNA topological change; F:ubiquitin binding; C:nucleolus; F:protein heterodimerization activity; F:DNA topoisomerase (ATP-hydrolyzing) activity; C:viral integration complex; C:DNA topoisomerase complex (ATP-hydrolyzing); P:DNA liga…
FIDO2PL01DSG1T	ring and phd-finger domain-containing protein kiaa1542	255	XP_001947958	5.75962e-12	69	53	37	3	F:metal ion binding; F:zinc ion binding; F:protein binding
FIDO2PL01DSGFU	PREDICTED: similar to KNP3 [Gallus gallus]	218	XP_422646	2.6856e-09	61	73	45	5	F:hydrolase activity; C:membrane; P:transmembrane transport; F:ion channel activity; P:ion transport
FIDO2PL01DSLCP	ligatin	236	CAG11310	2.98985e-29	89	78	70	0
FIDO2PL01DSLTF	protein phosphatase 3 (formerly 2b) regulatory subunit beta isoform	269	NP_671709	1.43576e-23	100	55	55	0
FIDO2PL01DSM3W	ribosomal protein s13	232	XP_424367	1.65185e-27	100	62	62	0
FIDO2PL01DSN10	novel protein	247	AAY79343	4.57579e-22	76	77	59	0
FIDO2PL01DSOFB	coiled-coil domain containing 149	246	NP_001124198	9.89642e-09	85	41	35	0
FIDO2PL01DSOQ9	protein cgmp- type i	242	ACM89297	6.82957e-34	96	80	77	0
FIDO2PL01DSOZ9	diacylglycerol o-acyltransferase 2	253	CAG02909	3.13957e-31	86	83	72	8	F:diacylglycerol O-acyltransferase activity; C:integral to membrane; F:2-acylglycerol O-acyltransferase activity; C:microsome; P:triglyceride biosynthetic process; F:proton-transporting ATPase activity, rotational mechanism; C:endoplasmic reticulum; C:proton-transporting two-sector ATPase complex, catalytic domain
FIDO2PL01DSQGT	cytochrome b reductase 1	246	CAG09949	9.85063e-25	76	81	62	1	C:membrane
FIDO2PL01DSS9J	family with sequence similarity member b	217	CAG00038	2.84701e-32	95	71	68	0
FIDO2PL01DSX53	dopey family member 1	260	CAI15284	3.22515e-31	100	66	66	0
FIDO2PL01DSX7E	unnamed protein product [Tetraodon nigroviridis]	206	CAF97441	7.36401e-12	66	63	42	0
FIDO2PL01DSXPR	carbohydrate (n-acetylglucosamine 6-o) sulfotransferase 6	221	ABE98239	3.2643e-15	74	70	52	5	P:keratan sulfate biosynthetic process; F:N-acetylglucosamine 6-O-sulfotransferase activity; C:Golgi apparatus; P:N-acetylglucosamine metabolic process; C:membrane
FIDO2PL01DSY2H	non-structural maintenance of chromosomes element 1 homolog	227	ACQ58857	7.9675e-22	88	68	60	3	F:protein binding; P:cellular process; F:zinc ion binding
FIDO2PL01DT42U	novel protein vertebrate btb domain containing 11	226	CAF98261	7.44806e-36	98	75	74	6	C:nucleosome; F:DNA binding; P:nucleosome assembly; F:protein binding; C:integral to membrane; C:nucleus
FIDO2PL01DT68E	anthrax toxin receptor 2	241	CAG04904	1.02645e-21	81	80	65	0
FIDO2PL01DTE6V	coiled-coil domain-containing protein 58	237	NP_957101	3.54823e-14	93	43	40	0
FIDO2PL01DTH0M	beta globin	243	1HBS_B	7.29678e-36	100	71	71	0
FIDO2PL01DTID9	branched chain keto acid dehydrogenase alpha polypeptide	110	CAF88112	7.52091e-12	100	35	35	12	F:alpha-ketoacid dehydrogenase activity; P:branched chain family amino acid catabolic process; F:3-methyl-2-oxobutanoate dehydrogenase (2-methylpropanoyl-transferring) activity; P:oxidation reduction; P:response to nutrient; F:protein complex binding; P:response to glucocorticoid stimulus; C:mitochondrial alpha-ketoglutarate dehydrogenase complex; P:positive regulation of transcription, DNA-depen…
FIDO2PL01DTJFH	itchy e3 ubiquitin protein ligase homolog	239	BAE01230	4.757e-27	98	57	56	0
FIDO2PL01DTQQF	sec14-like 1 ( cerevisiae)	238	CAF89437	7.62082e-25	98	55	54	2	F:molecular_function; P:biological_process
FIDO2PL01DTUYU	novel protein containing a cystatin domain	243	CAG11553	3.07991e-18	82	62	51	0
FIDO2PL01DTVYA	solute carrier family 22 member 6	216	CAG00534	6.15745e-19	72	75	54	0
FIDO2PL01DTWCI	degenerative spermatocyte homolog lipid desaturase	128	NP_997865	1.81461e-18	97	42	41	0
FIDO2PL01DTYJT	comm domain-containing protein 4	237	NP_001134130	8.18e-11	75	54	41	0
FIDO2PL01DTZLL	PREDICTED: conserved hypothetical protein-like, partial [Saccoglossus kowalevskii]	247	XP_002735527	7.80512e-22	80	73	59	0
FIDO2PL01DU3BZ	zinc finger protein 536	252	CAF91304	9.80503e-17	90	43	39	0
FIDO2PL01DU57M	loc568811 protein	229	AAI34072	4.84494e-11	83	43	36	0
FIDO2PL01DU960	rab22a protein	232	AAQ97837	4.34697e-28	90	70	63	0
FIDO2PL01DUBZV	mortality factor 4-like protein 1	144	ACO09550	3.84623e-21	100	48	48	13	P:regulation of growth; P:histone H4 acetylation; F:protein N-terminus binding; P:DNA repair; P:histone H2A acetylation; P:chromatin assembly or disassembly; P:regulation of transcription; P:histone deacetylation; C:NuA4 histone acetyltransferase complex; P:cell proliferation; F:chromatin binding; C:Sin3 complex; P:chromatin remodeling
FIDO2PL01DUC5A	zinc transporter 5	250	CAG12301	1.46009e-36	96	83	80	0
FIDO2PL01DUDT8	cttnbp2nl protein	244	CAF96479	7.56851e-25	78	79	62	3	F:molecular_function; P:biological_process; C:actin cytoskeleton
FIDO2PL01DUKAI	zinc finger protein 155	275	XP_541652	7.32144e-20	82	64	53	4	C:cytoplasm; F:metal ion binding; F:transcription factor activity; C:nucleus
FIDO2PL01DUL90	a chain restrained least squares refinement of native and cadmium-substituted carp parvalbumin using x-ray crystallographic data at -angstroms resolution	209	P02618	1.74692e-13	100	40	40	0
FIDO2PL01DUT0C	gamma complex associated protein 2	233	CAG03012	4.48308e-25	80	77	62	7	P:protein complex assembly; C:microtubule organizing center; F:protein binding; C:spindle pole; C:cytosol; P:microtubule nucleation; C:cytoplasmic microtubule
FIDO2PL01DUT7P	endou protein	225	XP_002665375	1.01132e-16	91	57	52	0
FIDO2PL01DUU8I	isoform cra_a	128	EAW62103	4.3291e-12	100	37	37	0
FIDO2PL01DUVPE	chemokine receptor	234	AAY32658	3.79515e-24	91	68	62	0
FIDO2PL01DUWU6	phosphodiesterase cgmp- beta isoform 1	248	CAF99327	6.78238e-34	95	82	78	0
FIDO2PL01DV04G	thioredoxin domain containing 4 (endoplasmic reticulum)	226	CAG11934	3.03089e-29	94	71	67	0
FIDO2PL01DV2J6	ubiquitin-activating enzyme 5	239	XP_691141	5.41752e-39	100	79	79	8	C:cytoplasm; F:metal ion binding; F:UFM1 activating enzyme activity; F:ATP binding; F:oxidoreductase activity, acting on the CH-OH group of donors, NAD or NADP as acceptor; F:cofactor binding; C:nucleus; P:protein ufmylation
FIDO2PL01DV5I6	peptidylprolyl isomerase domain and wd repeat containing 1	240	EFB17354	1.28946e-40	100	79	79	0
FIDO2PL01DV839	peptidylprolyl isomerase domain and wd repeat containing 1	227	EFB17354	6.1005e-22	96	56	54	0
FIDO2PL01DV8CJ	caveolin 2	228	NP_001163826	2.40452e-10	86	46	40	18	P:skeletal muscle fiber development; C:transport vesicle; C:Golgi membrane; C:membrane fraction; P:caveola assembly; F:D1 dopamine receptor binding; C:extrinsic to internal side of plasma membrane; P:vesicle fusion; P:endoplasmic reticulum organization; P:regulation of mitosis; P:negative regulation of endothelial cell proliferation; P:vesicle docking; P:mitochondrion organization; C:perinuclear …
FIDO2PL01DV8KJ	macrophage expressed 1	236	NP_997902	4.46774e-25	88	71	63	4	F:molecular_function; C:integral to membrane; C:membrane; C:cellular_component
FIDO2PL01DVAE9	diaphanous homolog 1-like	261	XP_001336586	8.78293e-29	90	85	77	2	F:actin binding; P:actin cytoskeleton organization
FIDO2PL01DVBEB	plastin 3 (t isoform)	260	CAG02957	1.23125e-14	83	59	49	1	F:protein binding
FIDO2PL01DVEOS	vacuolar h+-atpase b subunit	198	ABS71821	4.34013e-28	98	64	63	7	C:cytosol; F:hydrogen ion transporting ATP synthase activity, rotational mechanism; P:ATP synthesis coupled proton transport; F:proton-transporting ATPase activity, rotational mechanism; C:proton-transporting V-type ATPase, V1 domain; C:Golgi apparatus; C:plasma membrane
FIDO2PL01DVMMO	angiopoietin-like 3	239	CAF97597	3.65076e-19	79	77	61	23	P:fatty acid metabolic process; P:artery morphogenesis; P:phospholipid homeostasis; P:phospholipid catabolic process; P:glycerol metabolic process; P:positive regulation of angiogenesis; P:integrin-mediated signaling pathway; P:triglyceride metabolic process; P:negative regulation of phospholipase activity; P:cell-matrix adhesion; C:extracellular space; P:acylglycerol homeostasis; P:lipid storage…
FIDO2PL01DVN49	translocase of outer mitochondrial membrane 40 homolog	255	CAF95507	1.27717e-27	78	84	66	0
FIDO2PL01DVN6I	phospholipase a2 receptor 1-like	213	NP_001103314	2.05668e-14	69	66	46	0
FIDO2PL01DVPN6	conserved hypothetical protein [Marinitoga piezophila KA3]	295	ZP_05097862	3.69608e-11	64	62	40	0
FIDO2PL01DVS7Q	rna binding motif protein 18	222	NP_957087	7.52545e-12	84	51	43	2	F:nucleotide binding; F:RNA binding
FIDO2PL01DVWVU	ccr4 carbon catabolite repression 4-like	260	CAG03709	4.34883e-36	88	86	76	4	F:transcription factor activity; P:rhythmic process; C:nucleus; P:transcription from RNA polymerase II promoter
FIDO2PL01DVZLB	wdr9 form a	227	XP_001920441	1.83681e-18	87	63	55	3	C:cytoplasm; P:regulation of transcription; C:nucleus
FIDO2PL01DW276	myosin heavy chain	213	CAC59753	4.56061e-30	100	69	69	4	C:myosin filament; F:actin binding; F:ATP binding; F:motor activity
FIDO2PL01DW6CU	unnamed protein product [Tetraodon nigroviridis]	210	CAF94922	6.86956e-10	100	34	34	0
FIDO2PL01DWABY	mrs2 protein	256	CAG00012	4.2418e-31	94	74	70	5	F:metal ion transmembrane transporter activity; C:mitochondrial inner membrane; P:transmembrane transport; C:integral to membrane; P:metal ion transport
FIDO2PL01DWAE2	atp-binding sub-family member 4	239	ACB97645	2.61025e-25	95	69	66	0
FIDO2PL01DWASB	g protein-coupled receptor 177	230	ACN11327	2.8111e-35	97	75	73	0
FIDO2PL01DWD69	cathepsin z precursor	219	AAO64476	1.27905e-35	97	71	69	2	F:cysteine-type endopeptidase activity; P:proteolysis
FIDO2PL01DWDNE	zinc finger protein 300-like	261	XP_001921672	5.91865e-09	66	53	35	0
FIDO2PL01DWE7J	adenylate kinase 3 alpha like 1 variant 1	250	ACI66869	6.17723e-11	88	43	38	0
FIDO2PL01DWETZ	polyprotein [Atlantic salmon swim bladder sarcoma virus]	263	YP_443922	3.02202e-13	70	67	47	5	F:nucleic acid binding; F:nuclease activity; F:transferase activity; P:macromolecule metabolic process; P:primary metabolic process
FIDO2PL01DWEWY	fibronectin 1b	237	CAG10108	2.79842e-27	79	79	63	4	P:establishment of epithelial cell apical/basal polarity; P:somite specification; P:embryonic heart tube development; P:heart morphogenesis
FIDO2PL01DWF2O	guanosine monophosphate reductase	223	NP_001018448	7.47327e-36	98	74	73	4	P:nucleotide metabolic process; F:metal ion binding; P:oxidation reduction; F:GMP reductase activity
FIDO2PL01DWK73	nadh dehydrogenase flavoprotein mitochondrial precursor	257	CAG05422	1.00609e-32	83	87	73	0
FIDO2PL01DWP3U	leucine rich repeat containing 28	233	CAG03115	4.06419e-18	81	61	50	0
FIDO2PL01DWQQT	nuclear receptor corepressor 2	250	CAF91071	2.67328e-22	94	53	50	0
FIDO2PL01DWRD1	cardiolipin synthase 1	246	CAG00326	3.73456e-32	94	71	67	0
FIDO2PL01DWSLM	actin-binding rho activating protein	250	CAF91859	9.46402e-36	92	82	76	10	P:transmembrane transport; P:positive regulation of transcription factor activity; P:positive regulation of transcription from RNA polymerase II promoter; P:protein import into nucleus, translocation; F:actin binding; C:actin cytoskeleton; P:positive regulation of Rho protein signal transduction; F:transcription coactivator activity; C:plasma membrane; C:sarcomere
FIDO2PL01DWTAA	cobw domain containing	237	NP_998418	9.61803e-28	91	78	71	0
FIDO2PL01DWUNS	mitochondrial nad+isocitrate dehydrogenase 3 beta variant 1	231	NP_001002157	1.14129e-36	98	77	76	6	F:NAD or NADH binding; P:oxidation reduction; F:magnesium ion binding; P:tricarboxylic acid cycle; F:isocitrate dehydrogenase (NAD+) activity; C:mitochondrion
FIDO2PL01DWXWO	apolipoprotein c-ii	243	ACF21983	2.00098e-09	87	40	35	0
FIDO2PL01DWYSL	anaphase promoting complex subunit 11	255	XP_001370664	2.17852e-27	89	55	49	12	C:cytosol; P:negative regulation of ubiquitin-protein ligase activity during mitotic cell cycle; F:zinc ion binding; P:protein K11-linked ubiquitination; P:cell division; P:anaphase-promoting complex-dependent proteasomal ubiquitin-dependent protein catabolic process; F:ubiquitin-protein ligase activity; P:positive regulation of ubiquitin-protein ligase activity during mitotic cell cycle; F:prote…
FIDO2PL01DX1H8	ce051_danre ame: full=upf0600 protein c5orf51 homolog	233	NP_001121701	3.79515e-24	86	73	63	0
FIDO2PL01DX4Z6	uridine-cytidine kinase 2	225	XP_851247	8.01313e-14	83	60	50	0
FIDO2PL01DX90R	sorting nexin 6	228	NP_689419	3.44804e-33	98	75	74	7	P:negative regulation of epidermal growth factor receptor activity; P:negative regulation of transforming growth factor beta receptor signaling pathway; P:negative regulation of transcription; F:phosphoinositide binding; F:protein homodimerization activity; P:intracellular protein transport; C:cytoplasm
FIDO2PL01DXES5	synaptotagmin i isoform 5	272	CAF89922	9.6186e-12	94	38	36	0
FIDO2PL01DXGQC	cd36 antigen	236	CAG02411	8.71934e-21	77	77	60	9	P:intracellular signaling pathway; F:receptor activity; P:lipid transport; P:positive regulation of cellular process; P:lipid storage; P:cell adhesion; C:membrane part; F:lipoprotein binding; P:response to prostaglandin stimulus
FIDO2PL01DXGRD	protein	234	XP_002334100	7.91337e-22	98	58	57	0
FIDO2PL01DXK18	chain the structure of alpha-n-acetylgalactosaminidase	217	CAF95912	3.48023e-30	88	70	62	3	P:carbohydrate metabolic process; F:hydrolase activity, hydrolyzing O-glycosyl compounds; F:cation binding
FIDO2PL01DXNVB	unnamed protein product [Tetraodon nigroviridis]	275	CAG03655	2.13516e-11	83	48	40	0
FIDO2PL01DXNXO	hydroxyacyl-coenzyme a dehydrogenase 3-ketoacyl-coenzyme a thiolase enoyl-coenzyme a hydratase (trifunctional protein) alpha subunit	229	NP_989224	3.3397e-28	93	75	70	0
FIDO2PL01DXPL1	upstream transcription factor c-fos interacting	244	BAB19965	2.69813e-14	62	82	51	0
FIDO2PL01DXT7H	annexin a5	219	ACQ58091	1.41744e-26	94	69	65	0
FIDO2PL01DXXAI	thymocyte nuclear protein 1	247	ACQ58809	1.20695e-14	75	72	54	0
FIDO2PL01DXXX0	rab interacting lysosomal 2	255	ACO13826	6.13937e-22	81	76	62	0
FIDO2PL01DXZL5	reversion-inducing-cysteine-rich protein with kazal motifs	218	CAF95909	1.56353e-33	98	72	71	8	P:blood vessel maturation; F:serine-type endopeptidase inhibitor activity; C:plasma membrane; F:protein binding; C:anchored to membrane; F:metalloendopeptidase inhibitor activity; C:peripheral to membrane of membrane fraction; P:extracellular matrix organization
FIDO2PL01DY12R	serine threonine-protein kinase sgk1	246	CAG09091	3.04799e-42	100	81	81	0
FIDO2PL01DY2EE	retinol dehydrogenase 12	241	NP_001018519	8.70959e-13	69	62	43	0
FIDO2PL01DY8HD	calcineurin binding protein cabin 1	260	XP_700057	2.93739e-08	71	59	42	0
FIDO2PL01DYC99	novel protein beta-carotene oxygenase 2a	259	AAI35025	3.34925e-28	78	85	67	0
FIDO2PL01DYF08	chloride intracellular channel 1	210	CAF93929	4.14833e-23	93	61	57	3	C:membrane; F:voltage-gated chloride channel activity; P:chloride transport
FIDO2PL01DYG5Z	sec24 ( cerevisiae) homolog b	216	CAG04702	2.41574e-23	64	96	62	10	F:zinc ion binding; C:Golgi membrane; P:cellular membrane organization; F:protein binding; C:COPII vesicle coat; P:ER to Golgi vesicle-mediated transport; F:transporter activity; C:perinuclear region of cytoplasm; P:intracellular protein transport; C:endoplasmic reticulum membrane
FIDO2PL01DYGLM	17-beta-hydroxysteroid dehydrogenase 14	231	ACQ58945	3.44431e-25	98	62	61	9	C:ribosome; F:estradiol 17-beta-dehydrogenase activity; F:testosterone 17-beta-dehydrogenase (NADP+) activity; F:structural constituent of ribosome; F:protein binding; P:oxidation reduction; C:cytosol; P:translation; P:steroid catabolic process
FIDO2PL01DYHEY	prominin isoform cra_a	246	CAF91648	2.19449e-24	75	82	62	0
FIDO2PL01DYIG7	mediator complex subunit 10	253	CAF99495	1.84915e-15	100	43	43	5	P:Wnt receptor signaling pathway; P:regulation of transcription from RNA polymerase II promoter; P:heart development; F:RNA polymerase II transcription mediator activity; C:mediator complex
FIDO2PL01DYJHZ	shq1 homolog	217	CAF96918	7.27358e-20	88	60	53	3	F:molecular_function; P:biological_process; C:cellular_component
FIDO2PL01DYO8J	poly binding protein 3	228	CAP19490	3.12587e-26	100	61	61	0
FIDO2PL01DYPY9	si:ch211- protein	234	AAV74183	1.39684e-18	75	72	54	0
FIDO2PL01DYRVF	novel protein vertebrate protein cgmp- type i	240	CAI20607	1.93132e-28	91	71	65	0
FIDO2PL01DYT69	PREDICTED: hypothetical protein XP_002343087 [Homo sapiens]	138	XP_002343087	4.28907e-12	80	46	37	0
FIDO2PL01DYUR5	cell division cycle 20 homolog ( cerevisiae)	221	AAP36905	2.40965e-26	84	73	62	9	C:cytosol; P:negative regulation of ubiquitin-protein ligase activity during mitotic cell cycle; F:protein C-terminus binding; P:cell division; P:anaphase-promoting complex-dependent proteasomal ubiquitin-dependent protein catabolic process; P:positive regulation of ubiquitin-protein ligase activity during mitotic cell cycle; P:mitosis; C:spindle; C:nucleoplasm
FIDO2PL01DZB73	p antigen member 3 (prostate associated)	223	EAW93220	7.78762e-09	68	47	32	0
FIDO2PL01DZE32	heterogeneous nuclear ribonucleoprotein m	246	CAG08037	3.62562e-19	74	75	56	0
FIDO2PL01DZFL8	sec1 family domain containing 1	257	ACN58708	1.78418e-13	95	42	40	15	P:response to hypoxia; F:protein N-terminus binding; C:Golgi cisterna membrane; F:syntaxin-5 binding; P:post-Golgi vesicle-mediated transport; P:regulation of ER to Golgi vesicle-mediated transport; P:retrograde vesicle-mediated transport, Golgi to ER; P:response to toxin; C:Golgi transport complex; P:vesicle docking during exocytosis; C:cis-Golgi network; C:endoplasmic reticulum membrane; C:Golg…
FIDO2PL01DZFS5	fucosyltransferase 10 (alpha ( ) fucosyltransferase)	222	XP_002189932	1.84073e-34	98	70	69	12	P:wound healing; C:Golgi cisterna membrane; P:protein folding; C:integral to membrane; P:hemopoiesis; P:L-fucose catabolic process; P:fertilization; P:protein targeting; P:nervous system development; P:embryonic development; F:alpha(1,3)-fucosyltransferase activity; P:protein amino acid glycosylation
FIDO2PL01DZGXM	mterf domain-containing protein mitochondrial precursor	233	ACQ58507	5.11742e-29	96	76	73	2	C:nucleus; C:mitochondrion
FIDO2PL01DZHHM	guanine nucleotide-exchange protein	242	NP_776422	1.80981e-10	94	36	34	0
FIDO2PL01DZOKI	rna-binding protein	259	AAC51266	4.84753e-19	75	69	52	0
FIDO2PL01DZP5R	galectin-3-binding protein precursor	243	CAG00217	8.10504e-19	71	80	57	0
FIDO2PL01DZQUU	smarca4 protein	133	CAF93049	1.69319e-16	100	44	44	13	P:central nervous system development; P:activation of MAPKKK activity; P:optic nerve formation; P:regulation of transcription; P:embryonic retina morphogenesis in camera-type eye; P:retina layer formation; F:DNA binding; F:ATP binding; P:neural crest cell development; F:helicase activity; P:embryonic camera-type eye morphogenesis; P:neuron differentiation; C:nucleus
FIDO2PL01DZU6F	dolichyl pyrophosphate glc1man9 c2 alpha- -glucosyltransferase	246	NP_001017647	4.90017e-16	80	67	54	0
FIDO2PL01DZUL2	lysophospholipase ii	207	NP_001133254	1.53549e-09	87	39	34	0
FIDO2PL01DZXEA	sideroflexin 1	239	CAF99057	5.24729e-34	98	73	72	7	C:mitochondrial inner membrane; F:protein binding; F:cation transmembrane transporter activity; P:erythrocyte differentiation; P:transmembrane transport; C:integral to membrane; P:iron ion transport
FIDO2PL01DZXFU	zinc finger protein 410	198	CAG01513	3.93459e-21	85	64	55	0
FIDO2PL01DZY1P	pre-mrna-splicing factor 18	243	NP_001002204	1.25043e-19	92	55	51	0
FIDO2PL01E03F2	patatin-like phospholipase domain containing 8	212	XP_002195445	3.17301e-15	82	62	51	0
FIDO2PL01E045A	baculoviral iap repeat-containing 2	227	CAG00512	2.39339e-26	100	63	63	4	P:regulation of apoptosis; C:intracellular; F:zinc ion binding; F:protein binding
FIDO2PL01E05PE	shmt1 protein	218	CAF95293	5.4113e-10	87	40	35	7	F:pyridoxal phosphate binding; P:L-serine metabolic process; P:one-carbon metabolic process; C:nucleus; C:cytosol; F:glycine hydroxymethyltransferase activity; P:glycine metabolic process
FIDO2PL01E0A3Q	high-mobility group box 3	258	EAW99398	3.57007e-38	100	76	76	0
FIDO2PL01E0IY7	wolf-hirschhorn syndrome candidate 2	235	NP_001166972	2.90585e-24	98	56	55	4	F:translation elongation factor activity; C:nucleoplasm; P:regulation of transcription; P:multicellular organismal development
FIDO2PL01E0M1G	xrcc5 protein	246	CAG09291	1.68416e-16	66	84	56	0
FIDO2PL01E0PBP	unnamed protein product [Tetraodon nigroviridis]	249	CAG12111	4.27787e-12	92	38	35	0
FIDO2PL01E0T9Q	t-complex protein 1 subunit zeta	169	ABC00803	2.62041e-17	92	53	49	0
FIDO2PL01E0VF2	wu:fc75a03 protein	218	AAH90685	2.05629e-09	94	35	33	3	P:signal transduction; C:intracellular; P:regulation of small GTPase mediated signal transduction
FIDO2PL01E0YH3	golgi reassembly stacking protein 1	247	CAQ15189	3.1615e-31	93	81	76	0
FIDO2PL01E0YNM	si:ch211- protein	244	AAV74183	5.59992e-28	85	81	69	0
FIDO2PL01E13OZ	rrna promoter binding protein	184	BAE33391	1.16096e-28	93	61	57	0
FIDO2PL01E14X5	tweety homolog 2	192	NP_001002490	1.66784e-11	97	34	33	0
FIDO2PL01E17VM	cdp-diacylglycerol synthase (phosphatidate cytidylyltransferase) 2	235	CAG02447	9.30453e-39	98	77	76	7	P:insulin-like growth factor receptor signaling pathway; C:mitochondrial inner membrane; F:protein binding; P:phospholipid biosynthetic process; C:integral to membrane; F:phosphatidate cytidylyltransferase activity; C:endoplasmic reticulum
FIDO2PL01E1A3Z	tyrosine aminotransferase	173	CAK04652	8.09365e-19	89	57	51	0
FIDO2PL01E1BP7	alpha- -sialyltransferase st8sia vi	286	NP_001098375	1.20199e-09	79	44	35	0
FIDO2PL01E1CWA	tm2 domain containing 1	218	NP_001092733	4.0038e-13	90	43	39	0
FIDO2PL01E1FKC	unnamed protein product [Tetraodon nigroviridis]	238	CAG11643	3.1084e-10	55	76	42	0
FIDO2PL01E1VRP	kinetochore protein ndc80 homolog	191	CAG08408	1.15234e-20	96	52	50	0
FIDO2PL01E25P8	carbonyl reductase 1	196	AAV38645	3.95673e-13	100	35	35	8	F:obs5-hydroxyprostaglandin dehydrogenase (NADP+) activity; P:vitamin K metabolic process; P:drug metabolic process; P:oxidation reduction; C:cytoplasm; F:carbonyl reductase (NADPH) activity; F:protein binding; F:prostaglandin-E2 9-reductase activity
FIDO2PL01E2D14	tumor protein d52-like 3	210	NP_001001874	1.86643e-15	100	42	42	1	F:protein binding
FIDO2PL01E2G90	set and mynd domain containing 2	185	CAG09169	5.94319e-25	96	61	59	0
FIDO2PL01E2TIK	novel protein vertebrate nebulin	226	XP_002663414	1.66311e-27	89	74	66	0
FIDO2PL01E2TMY	rh type b glycoprotein	187	ABO18606	1.7936e-13	75	56	42	0
FIDO2PL01E2W1Z	fatty acyl- hydrolase medium chain	215	ACN60325	5.04881e-13	70	71	50	0
FIDO2PL01E2WZJ	leucine-rich repeat transmembrane protein flrt2 precursor (fibronectin-like domain-containing leucine-rich transmembrane protein 2)	229	NP_001093513	6.72927e-29	95	66	63	0
FIDO2PL01E2ZFE	pregnane x receptor	209	ABR21208	2.97289e-21	91	61	56	0
FIDO2PL01E3C7E	adenylate kinase isoenzyme mitochondrial	129	XP_002195331	4.05192e-10	90	42	38	0
FIDO2PL01E3FJU	unnamed protein product [Tetraodon nigroviridis]	180	CAG08409	1.1247e-12	72	51	37	0
FIDO2PL01EA1H5	novel protein vertebrate glyceronephosphate o-acyltransferase	241	CAG09072	4.01771e-34	96	80	77	0
FIDO2PL01EA3KO	death associated protein 3	278	NP_004623	3.1425e-47	100	92	92	0
FIDO2PL01EA9UP	60s ribosomal protein l36	244	ABK21348	5.79501e-25	100	57	57	3	C:ribosome; F:structural constituent of ribosome; P:translation
FIDO2PL01EAA5K	corticotropin-releasing factor-binding protein precursor	257	NP_001167270	1.56302e-09	84	44	37	0
FIDO2PL01EAAXN	golgi-associated microtubule-binding protein hook3 isoform 2	243	CAF90884	1.37931e-26	82	80	66	0
FIDO2PL01EAFWL	olfactomedin-like 3	268	CAG11764	3.42949e-25	74	89	66	2	P:multicellular organismal development; C:extracellular region
FIDO2PL01EAJ5T	bc032203 protein	216	XP_687482	4.13019e-15	78	70	55	0
FIDO2PL01EAJGE	lysosomal-associated protein transmembrane 4 alpha	232	ACO09125	4.8173e-19	95	45	43	0
FIDO2PL01EALQ4	stress associated endoplasmic reticulum	229	CBI27668	7.94905e-30	93	74	69	1	P:response to oxidative stress
FIDO2PL01EAPXD	transmembrane protein 111	231	NP_998670	3.9408e-21	100	53	53	0
FIDO2PL01EAS1U	signal transducer and activator of transcription 5	214	ACU12487	1.57475e-14	65	63	41	0
FIDO2PL01EASL8	glucocorticoid induced transcript 1-like	237	XP_002665077	2.15263e-11	94	35	33	0
FIDO2PL01EB2V6	zgc:163143 protein	223	NP_001077038	4.71364e-14	62	80	50	0
FIDO2PL01EB5L1	succinate dehydrogenase complex subunit b	229	ABD77140	4.96743e-40	100	76	76	0
FIDO2PL01EB9R6	adhesion regulating molecule 1	261	XP_001506034	2.16833e-19	81	64	52	7	C:cytoplasm; P:proteasome assembly; P:RNA elongation from RNA polymerase II promoter; P:multicellular organismal development; C:proteasome complex; C:nucleus; F:proteasome activator activity
FIDO2PL01EBI5L	rad9 homolog	239	CAG04784	1.17169e-25	90	66	60	0
FIDO2PL01EBIY0	sorting nexin family member 27	256	NP_956834	2.18358e-19	61	80	49	8	C:early endosome; F:phosphoinositide binding; P:response to drug; F:protein binding; P:signal transduction; C:cytosol; P:cell communication; P:protein transport
FIDO2PL01EBJBZ	ubiquitin specific peptidase 13 (isopeptidase t-3)	256	CAG08062	4.2418e-31	95	65	62	6	F:ubiquitin-specific protease activity; F:protein binding; P:ubiquitin-dependent protein catabolic process; F:ubiquitin thiolesterase activity; F:cysteine-type endopeptidase activity; F:zinc ion binding
FIDO2PL01EBL2N	solute carrier family 25 (mitochondrial aralar) member 12	272	ACI34077	1.02053e-37	94	85	80	0
FIDO2PL01EBNL0	protein tyrosine non-receptor type like	234	NP_997819	2.0077e-33	94	77	73	6	C:cytoplasm; F:non-membrane spanning protein tyrosine phosphatase activity; F:receptor activity; F:protein binding; P:protein amino acid dephosphorylation; P:insulin receptor signaling pathway
FIDO2PL01EBNXY	gtp-gdp dissociation stimulator 1	199	NP_001088766	2.22902e-24	93	64	60	0
FIDO2PL01EBQM8	ae binding protein 2	212	CAF96765	1.925e-12	73	52	38	6	P:chromatin modification; C:ESC/E(Z) complex; F:zinc ion binding; P:regulation of transcription, DNA-dependent; F:DNA binding; F:transcription corepressor activity
FIDO2PL01EBZVX	kelch repeat and btb domain containing 4	206	CAF95720	1.99151e-33	97	68	66	1	F:protein binding
FIDO2PL01EC12U	bardet-biedl syndrome 12	245	CAD19829	3.75193e-16	73	78	57	0
FIDO2PL01EC477	oligouridylate binding protein	133	CAB75429	1.34159e-13	88	44	39	0
FIDO2PL01EC49R	dual specificity phosphatase 5	257	CAG01299	1.35663e-37	96	85	82	0
FIDO2PL01EC503	coas3_human ame: full= chromosome 1-amplified sequence 3 short=coas-3	285	EFB18912	4.8687e-19	80	60	48	0
FIDO2PL01EC5WS	bai1-associated protein 2-like	238	CAG00245	7.63851e-17	95	46	44	0
FIDO2PL01ECCKG	nudix (nucleoside diphosphate linked moiety x)-type motif 21	239	3BHO_A	1.52319e-41	100	78	78	6	P:RNA splicing; C:paraspeckles; F:RNA binding; C:centrosome; P:mRNA cleavage; F:histone deacetylase binding
FIDO2PL01ECFKT	mitochondrial precursor	242	CAG01004	2.6073e-17	93	45	42	0
FIDO2PL01ECI1S	protein tyrosine receptor d-like	232	CAF90565	9.72906e-12	65	70	46	0
FIDO2PL01ECMKI	ras-related protein rab-10	230	NP_001026268	1.94675e-36	100	76	76	8	C:membrane fraction; F:GTP binding; C:Golgi apparatus; C:plasma membrane; F:protein binding; P:small GTPase mediated signal transduction; C:perinuclear region of cytoplasm; P:protein transport
FIDO2PL01ECNO7	f-box protein 47	216	XP_001371440	4.56646e-14	76	72	55	2	F:molecular_function; C:cellular_component
FIDO2PL01ECQT9	ribonuclease h1	266	CAG01473	7.40005e-20	82	63	52	0
FIDO2PL01ECR92	unnamed protein product [Tetraodon nigroviridis]	219	CAG13308	3.86901e-16	93	44	41	0
FIDO2PL01ECXFN	novel protein	253	NP_001016894	8.56972e-21	80	78	63	0
FIDO2PL01ECZN4	unknown [Picea sitchensis]	234	ABK23514	2.71979e-22	81	74	60	1	C:membrane
FIDO2PL01ED1RG	inositol -trisphosphate 3-kinase b	235	XP_001513057	2.89911e-32	93	78	73	9	P:positive regulation of Ras protein signal transduction; F:calmodulin binding; P:MAPKKK cascade; P:positive regulation of alpha-beta T cell differentiation; F:inositol trisphosphate 3-kinase activity; F:ATP binding; P:positive thymic T cell selection; P:signal transduction; P:cell surface receptor linked signaling pathway
FIDO2PL01ED34P	dedicator of cytokinesis 8	212	CAQ14116	4.13448e-23	85	70	60	0
FIDO2PL01ED6X0	sec13-like partial	228	CAG05024	6.29841e-27	84	75	63	0
[truncated: 29,375 more rows]
